# Supplementary material for: The GAMYB gene in rye: sequence, polymorphisms, map location, allele-specific markers, and relationship with α-amylase activity
Source: BMC Genomics. 2020 Aug 24;21:578. doi: 10.1186/s12864-020-06991-3 (PMC7444254; doi:10.1186/s12864-020-06991-3)
Supplement: Supplementary file 1 — Additional file 1 The characteristic and annotation data of the contig c81081 (ScGAMYB transcript). [file 12864_2020_6991_MOESM1_ESM.xlsx]

## Sheet: legend
Publication title	GAMYB gene in rye – sequence, polymorphisms, map location, allele-specific markers and relationship with α-amylase activity
Authors	Anna Bienias, Magdalena Góralska, Piotr Masojć, Paweł Milczarski, Beata Myśków
Affiliation	Department of Plant Genetics, Breeding and Biotechnology; West-Pomeranian University of Technology, Szczecin; ul. Słowackiego 17; 71-434 Szczecin; Poland
AdFile1	The characteristic and annotation data of the contig c81081 (ScGAMYB transcript)

## Sheet: AdFile1
Query																						Subject					Score		Identities		Positives		Gaps		Frame
Name	M12wn2_FPKM	M12wn3_FPKM	M12bw1_FPKM	M12bw2_FPKM	M12bw3_FPKM	DS2_1_FPKM	DS2_2_FPKM	DS2bw1_FPKM	DS2bw2_FPKM	DS2bw3_FPKM	RXL1_FPKM	RXL2_FPKM	RXLbw1_FPKM	RXLbw2_FPKM	L35_3_FPKM	L35bw3_FPKM	L35bw_FPKM	Length	Start	End	Coverage	Description	Length	Start	End	Coverage	Bit	E-Value	Match/Total	Pct.(%)	Match/Total	Pct.(%)	Match/Total	Pct.(%)	Query
c81081_g3_i1	2.04	0.96	1.65	1.39	1.45	0.66	0.63	0.51	0.68	0.86	0.96	1.29	0.88	0.97	0.8	1.02	1.32	1816	1	1413	77.81	TAIR|locus:2152830 - symbol:MYB33 "AT5G06100" species:3702 "Arabidopsis thaliana" [GO:0003677 "DNA binding" evidence=IEA;ISS] [GO:0003682 "chromatin binding" evidence=IEA] [GO:0005634 "nucleus" evidence=ISM;TAS] [GO:0006355 "regulation of transcription, DNA-templated" evidence=ISS] [GO:0003700 "sequence-specific DNA binding transcription factor activity" evidence=ISS;TAS] [GO:0009740 "gibberellic…	520	70	518	86.35	196	2e-53	163/485	33	237/485	48	50/485	10	1
c81081_g4_i1	0.38	0.11	0.06	0.11	0.13	0.36	0.06	0	0.24	0.21	0.39	0.19	0.24	0.23	0.29	0.2	1.15	677	406	675	39.88	TAIR|locus:2137589 - symbol:MYB87 "AT4G37780" species:3702 "Arabidopsis thaliana" [GO:0003677 "DNA binding" evidence=IEA;ISS] [GO:0003682 "chromatin binding" evidence=IEA] [GO:0005634 "nucleus" evidence=ISM] [GO:0003700 "sequence-specific DNA binding transcription factor activity" evidence=ISS] [GO:0006857 "oligopeptide transport" evidence=RCA] [GO:0006355 "regulation of transcription, DNA-templa…	305	12	102	29.84	141	1e-38	60/91	65	79/91	86	1/91	1	1
