# Supplementary material for: The GAMYB gene in rye: sequence, polymorphisms, map location, allele-specific markers, and relationship with α-amylase activity
Source: BMC Genomics. 2020 Aug 24;21:578. doi: 10.1186/s12864-020-06991-3 (PMC7444254; doi:10.1186/s12864-020-06991-3)
Supplement: Supplementary file 4 — Additional file 4 1: The genetic map of chromosome 3R with ScGAMYB of three rye mapping populations: BSR-F2, RIL-K, and RIL-L. 2: The segregations of markers from chromosome 3R in rye mapping population BSR-F2. 3: The segregations of markers from chromosome 3R in rye mapping population RIL-K. 4: The segregations of markers from chromosome 3R in rye mapping population RIL-L. [file 12864_2020_6991_MOESM4_ESM.xlsx]

## Sheet: legend
Publication title	GAMYB gene in rye – sequence, polymorphisms, map location, allele-specific markers and relationship with α-amylase activity
Authors	Anna Bienias, Magdalena Góralska, Piotr Masojć, Paweł Milczarski, Beata Myśków
Affiliation	Department of Plant Genetics, Breeding and Biotechnology; West-Pomeranian University of Technology, Szczecin; ul. Słowackiego 17; 71-434 Szczecin; Poland
AdFile4_1	The genetic map of chromosome 3R of three rye mapping populations (BSR-F2, RIL-K, and RIL-L) with ScGAMYB gene, and reference map of population RIL-S.
AdFile4_2	The segregations of markers from chromosome 3R in rye mapping population BSR-F2
AdFile4_3	The segregations of markers from chromosome 3R in rye mapping population RIL-K
AdFile4_4	The segregations of markers from chromosome 3R in rye mapping population RIL-L

## Sheet: AdFile4_1
Population BSR-F2			Population S (RIL_S)			Population K (RIL_K)			Population L (RIL_L)
Marker	Recalculated distance		Marker	Distance		Marker	Recalculated distance		Marker	Recalculated distance
5036712	0		XrPt399379	0		XrPt509549	0		XrPt507709	0
5042356	0.383142		XrPt507157	0		XrPt507709	3.20946		XrPt389640	12.92
5212568	0.766284		XrPt401430	0.897449		XrPt505407	4.22297		XrPt398769	24.1278
3357690	1.14943		XrPt506986	0.897449		XrPt507764	11.3176		XrPt390694	24.1278
3748892_23:C>G	1.57088		XrPt401352	0.897449		XrPt389640	11.3176		XrPt401352	28.117
3910073	1.91571		XrPt507113	1.10685		XrPt508572	11.3176		XrPt506986	28.117
100000172	2.33716		XrPt411037	1.10685		XrPt390694	16.9764		XrPt505909	34.1957
3600740	2.72031		XrPt507764	1.10685		XrPt398769	16.9764		XrPt399873	37.71
5214184_61:T>A	3.7931		XrPt508929	1.10685		XrPt508643	17.3142		XrPt399503	38.2799
3602050	4.48276		XrPt507768	1.10685		XrPt506986	21.875		XrPt508654	38.2799
3348765_9:A>C	4.82759		XrPt507207	1.10685		XrPt401352	21.875		XrPt506566	38.2799
3733606	5.21073		XrPt507594	1.10685		XrPt505909	25		XrPt509466	38.2799
3353652	5.59387		XrPt508572	1.28634		XrPt399379	27.5338		XrPt399379	46.8282
3747748_25:T>C	7.01149		XrPt389640	1.49575		XrPt507157	27.5338		XrPt400475	50.8174
5045943_8:G>T	8.04598		3737029	2.12396		XrPt399503	28.2939		XrPt398622	51.3873
7106244_15:A>C	8.69732		3600285	2.78209		XrPt349063	28.9696		XrPt399990	51.3873
5043709	9.08046		3349648	3.44022		XrPt349351	28.9696		XrPt390174	51.3873
3586619_68:G>A	9.80843		3740232	4.09835		XrPt400475	31.25		XrPt400741	51.3873
3359703_11:G>A	10.2299		3348213	4.30776		XrPt508407	31.25		XrPt506221	51.9572
3362089_13:G>C	11.3027		3345304	4.51716		Xapr3.17	33.6993		XrPt400450	53.002
3595034	11.6858		3356662	5.62402		XrPt400863	35.0507		XrPt400550	53.002
3747530_9:A>G	12.0307		3359898_6:C>T	5.62402		XrPt400450	39.0203		XrPt505287	53.002
3354092	12.4138		3349111	5.62402		XrPt400550	39.0203		XrPt507225	57.1812
3341893	12.7969		3342848_18:G>C	5.80351		XrPt400741	39.6959		XrPt506206	60.2205
3596706_8:T>C	13.8697		3352176	5.80351		XrPt506634	41.8919		XrPt400780	62.5951
3349932	14.2529		3343723	6.1924		XrPt506033	48.9865		XrPt401603	63.165
3362539_50:G>A	14.9808		3596565_63:A>T	6.1924		XrPt402572	48.9865		XrPt411429	63.7348
5220533	15.3257		3597316	6.43172		XrPt508674	52.2804		XrPt347944	64.7796
3587724	15.7471		3577046	6.64113		XrPt401138	52.9561		XrPt390426	64.7796
3744479	16.9349		3734852	7.53857		XrPt399980	55.9122		XrPt506440	70.0036
3904497	17.7011		3595465	8.37619		XrPt506598	56.25		XrPt506598	70.0036
3359945_12:T>C	18.4291		3602097_33:T>G	8.97449		XrPt401296	57.2635		XrPt400155	70.4785
5499954_30:C>G	18.8506		3355804	9.15398		XrPt505544	58.277		XrPt398484	72.758
3352176	19.5785		3587356	9.36339		XrPt507739	58.6149		XrPt402314	73.3279
3349111	19.5785		3351408	9.54288		XrPt505325	58.9527		XrPt389468	74.5627
5228170_18:G>C	19.9617		3747564	9.72237		XrPt507345	64.8649		XrPt400544	74.5627
3343192	20.3065		3742996_65:C>A	9.93177		XrPt400826	70.6081		XrPt411041	78.5519
3602097	20.728		3354804	10.1412		XrPt507575	70.6081		XrPt389428	78.5519
3886227_14:G>A	21.1111		3341978	11.2181		XrPt348182	72.0439		XrPt390476	79.1218
3363671_39:G>A	21.5326		3343807	11.8463		XrPt390724	72.0439		XrPt508172	79.1218
5213523_41:T>C	22.3755		3735129	12.2352		XrPt507055	73.3108		XrPt389696	81.4013
3343879	22.3755		3343676	12.4147		XrPt402489	73.3108		XrPt390724	84.1558
3362349_34:T>A	23.2184		3579280	12.8335		XrPt402407	73.9865		XrPt348182	84.1558
3350993_20:T>A	23.6398		3590568	14.0301		XrPt410966	73.9865		XrPt389933	86.2453
3341969	23.6398		3357114	14.9276		Xpsr598L206	77.1959		XrPt401864	86.2453
3350993	23.6398		3749433	15.5857		XrPt505403	84.9662		XrPt117358	86.2453
3342258	23.6398		3747477	16.2438		XrPt402217	84.9662		XrPt399938	86.2453
3351432	23.6398		3584877	16.6926		XrPt411243	89.3581		XrPt117384	86.2453
3731237	23.6398		3735295	17.0815		XrPt398694	94.0878		XrPt389415	86.2453
3909140_30:G>A	25.3257		3734597	18.2182		XrPt401653	94.4257		XrPt505403	87.86
3350292_37:A>G	26.8199		3738058	19.1157		XrPt390500	97.973		XrPt402217	87.86
3363773_48:C>G	27.2414		3343921	19.8037		XrPt508819	100.591		XrPt505322	88.9048
3582596_26:G>C	27.6628		3739848	20.7012		XrPt509013	100.591		XrPt402489	90.0446
3745533	27.6628		XrPt506221	21.12		XrPt507801	100.591		XrPt402685	90.0446
5227525_61:T>C	28.0843		XrPt508407	21.3294		XrPt401359	105.152		XrPt411440	90.6145
3589355_7:G>C	28.5057		XrPt400475	21.5388		XrPt400480	105.152		XrPt410966	90.6145
7467418	28.8889		3586846_36:G>C	22.167		XrPt506905	109.713		XrPt402407	90.6145
3353917	28.8889		3348810	22.4063		XrPt509159	110.051		XrPt508234	92.2292
3365245_20:G>C	29.6552		3358560	22.6157		XrPt508377	112.753		XrPt346685	93.8438
3893385	30.4598		3343121	22.7952		XrPt508194	112.753		XrPt401072	96.1234
5221712	30.8429		3356243_39:C>G	23.1841		XrPt505832	114.02		XrPt505664	96.1234
3597174_22:C>T	33.6398		3348282	23.1841		XrPt401390	118.159		XrPt401468	97.1682
3342925	35.2107		3359931	24.0217		XrPt399424	118.159		XrPt506455	98.8778
3744289_14:G>A	36.0153		3347879	24.62		ScGAMYB	123.564		XrPt508819	98.8778
5227817	36.3985		3597019	25.0089		XrPt399390	132.264		XrPt507801	98.8778
3593282	36.3985		3363600_29:C>T	25.2183		XrPt508424	133.024		XrPt390101	100.587
3362146_20:C>G	36.7816		3364405_34:A>C	25.4277		XrPt506058	133.024		XrPt401358	101.062
3362254_9:A>G	36.9732		3355277	25.4277		XrPt508426	135.389		XrPt401359	101.062
3579457_7:G>C	37.8544		3343173	25.8166		XrPt505879	135.389		XrPt390658	101.062
3350344	38.2375		3730872	26.2055		XrPt509035	135.389		XrPt400480	101.062
3749187	38.2375		XrPt349319	27.4021		Xpsr754L218	138.007		XrPt507897	101.632
3356942	38.2375		XrPt400550	28.2098		XrPt66766	143.243		XrPt390546	101.632
3599280_13:C>T	39.4253		XrPt400450	28.2098		XrPt398786	148.649		XrPt400411	101.632
3894217	39.8467		XrPt400741	28.5987		XrPt389708	148.986		XrPt411113	103.342
5035115_33:G>A	40.728		3596736_38:A>G	28.9876		XrPt399311	150.338		XrPt390074	104.387
5211273_7:C>A	42.2222		3354575	28.9876		XrPt402626	150.338		ScGAMYB	108.091
3898076_11:C>G	42.8736		3348192	29.5859		XrPt505593	152.787		XrPt507462	111.795
3748656	42.8736		3357844	29.7953		XrPt400319	154.307		XrPt346908	111.795
3362603_16:A>G	43.0651		3343259_5:T>C	31.0817		XrPt401113	154.899		XrPt505166	111.795
5215422_22:T>C	43.4866		3343879	31.0817		XrPt507717	155.574		XrPt402589	111.795
5209923_9:T>C	43.908		3344233	31.4706		XrPt410776	156.588		XrPt400960	112.27
3361589	44.2912		3350993	31.8295		XrPt398525	157.264		XrPt400187	112.27
5037299_17:T>C	45.977		3349411	32.0389		XrPt116220	158.361		XrPt401167	112.27
5209515	46.3985		3582792	32.2483		XrPt507052	158.361		XrPt400046	112.27
5503313_20:C>T	47.6628		3737188	32.4578		XrPt507473	161.74		XrPt509717	112.27
100007144_41:A>G	49.387		3730540	33.086		XrPt398502	164.274		XrPt401390	113.885
3343830_34:C>A	49.8084		3345651	33.4749		XrPt401081	164.274		XrPt399424	113.885
5226980_9:T>G	50.2299		3355501_21:T>G	33.8638		XrPt389921	165.372		XrPt389815	114.93
3363614_58:C>T	51.0728		3344028	34.0732		XrPt389922	170.777		XrPt401228	114.93
3748247_22:A>C	53.2567		3745533	34.9407		XrPt507246	170.777		XrPt507705	114.93
3363890_33:G>A	54.9808		3353917	35.3894		XrPt505278	173.226		XrPt389454	114.93
3737480_38:C>T	55.1724		3739132	36.257		XrPt410986	173.226		XrPt344420	117.019
3356835	55.1724		3588787	37.3339		XrPt509281	173.649		XrPt344284	117.019
3342063	55.1724		3576934	37.7527		XrPt401576	183.024		XrPt508507	119.299
3742724	55.1724		XrPt401768	38.4108		XrPt505592	189.611		XrPt401045	122.148
3596663_43:G>C	56.0153		3741270	39.8767		XrPt505591	190.287		XrPt399942	122.148
7357652_11:T>C	57.0881		3580959	40.0562		XrPt505821	190.625		XrPt398744	122.148
3593739_48:G>C	57.931		3349423	40.475		XrPt347172	192.399		XrPt347371	124.238
3357123_7:A>C	58.3525		3731237	40.6545		XrPt508012	195.608		XrPt505980	125.378
3353925_61:T>C	58.7739		3351432	41.4622		XrPt505214	197.297		XrPt507369	126.992
3578946_26:T>C	59.1954		3737288	41.6716		XrPt410793	199.662		XrPt400848	126.992
3342788_29:A>G	59.387		3750819	42.8383		XrPt411178	199.662		XrPt506905	128.037
3596887_13:G>C	60.4598		3342817	43.646		XrPt410933	203.547		XrPt66766	132.691
28855014_31:C>A	62.3755		3359739	44.0648		XrPt66584	204.983		XrPt345439	135.92
3364794_60:A>C	63.6782		3596938_43:A>G	44.2742		XrPt389628	205.321		XrPt117252	135.92
3362417_18:G>A	64.0996		3730864	44.7229		XrPt507988	205.659		XrPt348093	135.92
3342523_46:A>G	64.2912		3732600	45.1417		XrPt348395	206.25		XrPt506147	135.92
3589392_48:G>A	64.5211		3592280	45.3511		XrPt505256	206.25		XrPt120990	135.92
3364280_43:T>C	64.9042		XrPt398622	46.3682		XrPt505723	206.588		XrPt400095	138.105
5220218_25:G>A	65.3257		3343814	47.3853		XrPt411317	208.53		XrPt398765	138.105
3341858	65.3257		3342925	47.5947		XrPt410900	209.206		XrPt506511	138.105
3742243_8:C>T	65.7471		3362817_60:A>T	48.5819		XrPt509237	209.882		XrPt505593	140.385
3365306_22:T>C	66.1686		3345116	49.6589		XrPt400264	210.557		XrPt398705	143.899
3741439_60:A>G	66.59		3599951	50.4965		XrPt402398	211.486		XrPt410872	143.899
3597478_17:A>G	67.0115		3600036	50.8854		XrPt402303	211.486		XrPt401223	143.899
3362249_25:G>C	67.433		3740656	51.0649		XrPt507271	212.416		XrPt399632	143.899
5226570	67.8161		3593282	51.2743		XrPt389403	212.416		XrPt506874	145.039
3364885_60:G>A	69.1571		3739170	52.0521		XrPt505532	213.091		XrPt508673	146.178
3349928	70.5364		3744649	52.9495		XrPt505542	213.429		XrPt389921	147.793
3345576	70.5364		XrPt506680	54.1461		XrPt411438	214.527		XrPt399398	148.363
3342182	70.5364		XrPt402463	55.6119		XrPt410786	215.541		XrPt399939	148.838
4488045_6:A>G	70.9579		XrPt506853	56.0906		XrPt390710	215.963		XrPt398525	151.212
3737991	70.9579		XrPt401138	57.347		XrPt508618	215.963		XrPt116220	152.922
3586202_5:C>T	71.341		XrPt401143	57.5863		XrPt411434	218.328		XrPt507052	152.922
ScGAMYB	72.4904		3344108	58.065		XrPt508706	220.27		XrPt120182	152.922
5210184	73.3716		3356942	58.4539		XrPt505696	221.03		XrPt410776	153.492
3734233_25:G>A	74.1762		3601050_23:T>C	58.8727		XrPt508860	221.959		XrPt401669	155.202
28854932_19:C>A	75.4789		3360279	58.8727		XrPt401497	223.311		XrPt410986	156.246
3348468_21:T>C	76.59		3591773_53:A>G	59.0821		XrPt506188	225.2		XrPt505278	156.246
3364921_14:A>G	76.7816		3358283	59.2915					XrPt115695	158.431
3362949_42:T>C	77.2031		3749187	59.471					XrPt345759	161.755
3593439_6:A>G	77.3946		3361589	59.8898					XrPt349340	161.755
4105438_26:A>G	77.8161		3742572	60.2787					XrPt63734	161.755
3600560_52:T>G	78.2375		3591752	60.6676					XrPt401576	168.309
5037470_41:C>A	78.659		3597345	60.877					XrPt506173	174.103
3356389_5:G>A	78.8889		XrPt115727	62.0138					XrPt505340	185.69
3582669_63:A>G	79.3103		XrPt344780	62.4326					XrPt411245	186.26
3906022_52:G>C	79.9234		XrPt344906	62.4326					XrPt505214	190.155
3906330_41:T>C	80.5747		XrPt349249	62.4326					XrPt411178	192.814
3344410_16:T>C	80.9962		XrPt345565	62.4326					XrPt410793	192.814
3599935_34:T>C	82.0307		XrPt347831	62.4326					XrPt506504	193.859
4094773_48:A>G	83.7548		XrPt349063	62.4326					XrPt66584	195.474
3360698_53:C>G	84.5977		XrPt345544	62.4326					XrPt348395	197.088
3360329_38:G>A	85.4406		XrPt344792	62.4326					XrPt505723	197.088
3585065_33:C>T	86.092		XrPt505544	62.6719					XrPt505256	197.088
3738992	86.5134		XrPt505325	63.1505					XrPt390429	197.088
3363633_42:G>C	86.9349		XrPt507739	63.6591					XrPt411054	199.938
3586882	87.3563		XrPt505227	63.8984					XrPt389403	208.296
3349851	87.3563		XrPt507749	64.407					XrPt507271	208.296
3343106_24:A>G	87.7778		XrPt506607	65.4839					XrPt346697	213.14
28851724	88.1609		XrPt400319	66.2019					XrPt389421	213.14
3747244_18:A>G	88.5824		XrPt506147	66.4113					XrPt505542	213.71
3362457_19:C>T	89.0038		XrPt345439	66.4113					XrPt389330	214.755
3357254_41:A>G	89.1954		XrPt117252	66.4113					XrPt505640	219.789
3741010_62:T>G	89.6169		XrPt347371	66.9796					XrPt347352	219.789
4095646_56:T>C	90.4598		XrPt508426	67.219					XrPt507618	221.403
3586291_8:T>C	91.3027		XrPt509035	67.219					XrPt410846	222.448
3364919_52:C>G	92.1456		XrPt505879	67.9668					XrPt400842	222.448
3730981	92.5287		XrPt389268	69.1634					XrPt399859	222.448
3907800_7:C>G	93.3333		XrPt390500	69.4028					XrPt401327	222.448
5218145	94.1379		XrPt507055	69.4028					XrPt506373	222.448
3740872	94.5977		XrPt509040	69.4028					XrPt508867	222.448
3341843	94.5977		XrPt509148	69.4028					XrPt506944	223.493
3364892_43:T>C	95.0192		XrPt507400	69.4028					XrPt505965	225.203
3362714_56:T>C	95.8621		XrPt346685	69.4028
3364300_63:C>T	96.2835		XrPt115806	69.4028
7414870_63:A>G	96.9349		XrPt402286	69.4028
3578776	97.3563		XrPt119649	69.4028
3349491_58:C>G	97.7778		XrPt115783	69.4028
5200547_46:T>C	98.3908		XrPt509013	69.6122
3365037_56:G>C	100.805		XrPt121172	69.7916
3365270_41:T>C	102.759		XrPt508331	69.9711
3363136_38:G>C	103.831		XrPt507705	70.36
3355105_48:G>A	104.674		XrPt344284	70.36
5220889_20:A>G	105.326		XrPt344420	70.36
3362943_8:C>T	106.169		XrPt399549	70.36
3365126_40:C>G	107.011		XrPt389471	70.36
3364855_54:C>T	107.854		XrPt509385	70.36
3360988	108.276		XrPt508236	70.5994
5497134_9:T>A	108.697		XrPt401783	70.8387
3579125	109.119		XrPt400848	71.1079
5208190_63:G>A	109.502		XrPt505980	71.3173
3343569	110.307		XrPt398726	71.7361
3600205_26:G>C	111.111		XrPt121473	71.9156
5203779_42:A>G	111.724		XrPt400411	71.9156
3363776_16:G>A	112.567		XrPt390101	71.9156
3596368_23:C>G	113.41		XrPt507897	71.9156
3595306_34:T>C	113.831		XrPt402626	72.7532
3364606_19:C>A	114.253		XrPt389708	72.7532
3362042_23:G>T	114.674		XrPt507052	73.5609
3599342_56:C>T	115.096		XrPt410818	74.1592
3358690_34:T>C	115.517		XrPt507655	74.1592
3341842	115.517		XrPt505727	74.3986
3342242	115.517		XrPt505453	75.4157
3364620_9:T>G	115.709		XrPt506224	75.4157
3355801_8:G>A	116.13		XrPt389428	75.8943
5228038_44:A>G	116.552		XrPt390476	75.8943
3347755_27:G>A	116.973		XrPt508234	76.3729
3364497_14:G>A	117.395		XrPt349181	76.7618
5219061_44:T>C	118.046		XrPt390359	77.3601
3745996_7:G>A	119.08		XrPt402190	77.5695
5499255_28:G>A	120.153		XrPt401759	77.5695
3344611_7:C>G	120.575		XrPt509522	77.8089
3906548_67:G>T	121.418		XrPt509639	78.0482
3595760_58:A>G	122.49		XrPt389396	78.2875
3353700_39:A>G	122.874		XrPt389377	78.2875
3587458_47:G>C	123.295		XrPt390626	78.5268
3596306_37:A>G	123.525		3356835	79.3345
3362127_40:A>G	123.946		3731723	79.7234
3740370_38:C>A	124.368		3343983	80.3816
3737678_5:C>T	124.559		3352969	80.8602
3351206_27:T>G	125.211		3748872	81.0397
5207409	125.594		3745514_11:T>C	81.2491
5209463_55:T>C	126.054		3742724	81.2491
5040716	127.241		3357670	81.4286
3352426_66:C>A	128.046		3362633_56:C>A	81.4286
3357676_28:G>C	128.276		3345860	81.638
3360449_32:C>T	128.467		3730013	82.0269
3592780_49:C>T	128.889		XrPt509371	82.8645
3907837_19:C>G	129.54		XrPt507374	83.044
3742420_14:A>G	131.456		XrPt411243	83.2534
3357895_31:C>A	132.95		XrPt399386	83.4329
5210585_11:T>C	133.372		XrPt402260	84.1508
3907276_57:A>G	134.444		3344886	85.2278
3595600_5:T>A	135.479		3356023	85.4372
3365197_16:G>A	136.322		3353745	86.2748
3353209_22:G>A	138.046		3750882	87.4714
5796238_10:G>T	139.31		3730481	88.9672
7088309	139.732		3343064	90.433
3363383_5:A>G	140.575		3732841	91.1809
3346527_44:A>T	140.996		3734056	91.6595
3585057_37:G>C	141.418		3731646	92.6168
5502703_15:G>T	142.261		3746741	93.2749
5497809_14:G>A	143.142		3587568	94.3818
3362644_68:T>G	143.985		3352531	94.9801
3596474_11:A>C	145.057		3738460	96.057
3346668_20:A>G	145.9		3352795	96.9245
5204547_10:A>T	146.973		3744723	97.5228
3353092_14:A>C	147.816		3739121	98.3904
3364831_14:C>A	149.31		3349663	99.5271
5218658_40:C>T	152.529		3744227	100.155
3354102	154.444		3733712	100.544
5796729_49:G>C	154.828		3748656	100.724
7413154_15:G>A	155.249		3363951_28:A>C	100.724
3358772_32:C>A	155.67		3747523	101.143
3732578_39:G>A	157.203		3589003	101.531
5207196_5:G>C	159.617		3736490	101.95
3745192_21:C>G	161.111		3361768	102.399
3364774_28:G>A	161.571		3740961	103.057
3364774_21:G>C	162.222		3352655	103.267
3364774_23:G>C	163.295		3750270	103.446
5501071_6:A>G	165.249		3343628	104.553
3743939_12:T>C	166.513		3594456	105.809
3600729_26:C>G	167.165		3746673	106.767
3892231_54:A>G	167.586		3580942	107.155
3345874_9:C>T	167.778		3732923	107.754
3600350_63:A>T	168.659		3734324	108.442
3347426_18:T>C	169.119		3343132	108.891
3351779_51:C>G	169.31		3362623_16:A>G	109.489
3585954_12:C>T	169.54		3583938	109.668
3363253_5:C>A	170.383		3580691_29:T>G	109.878
3364809_26:G>A	172.299		3737991	109.878
3581344_35:G>T	173.142		3733011	110.536
3588658_22:C>T	173.793		3345576	111.493
3906957_14:G>A	175.709		3737372	112.929
3601172_53:C>T	176.36		3578273	114.365
3595885_53:C>G	176.782		3349851	115.023
3590057_56:C>T	177.625		3731939	116.429
3348806_62:C>G	177.816		3748671	117.117
3355362_24:A>C	178.046		3351271_45:C>T	117.297
3363276_14:A>G	178.659		3343607	117.955
3593557_16:C>G	180.843		3741051	119.062
3342944_18:G>T	182.529		3346527	119.899
3746132_5:A>G	183.372		3747073	120.527
3363445_27:T>G	184.444		3349211	121.335
5223292_13:A>G	185.287		3350754	121.545
3597550_7:G>A	186.552		3733430	121.724
3363958_10:C>T	188.046		3359184	121.933
5224538_24:G>T	188.276		3586698	122.143
3587902_30:A>G	188.467		3357153_43:G>C	122.532
3899218	188.889		3576285	122.532
3344123_17:C>T	189.31		3364726_11:C>T	122.711
3902104	189.732		3744118_18:C>G	122.921
5501940_13:G>A	191.073		3730474	123.13
7086680_8:G>A	193.525		3736522	123.519
3344123_55:A>G	195.096		3353216	124.147
6211418_29:A>C	195.939		3588858_64:G>C	124.566
3732926_10:G>C	197.203		3343599	124.566
3354220_37:A>G	197.625		3344941	124.955
5043166_10:C>G	198.697		3744559_11:G>C	124.955
5043166_49:A>G	198.889		3347426	125.553
3350883_63:C>G	199.732		3741734	126.331
5204965_62:C>T	200.153		3348719	127.169
3356625_6:C>G	200.766		3738217_29:C>T	127.378
3362828_8:G>T	201.418		3601970	127.557
4486054	201.801		3741913	127.767
3743257_50:G>C	202.184		XrPt401738	128.604
3361590_18:G>A	202.605		XrPt505579	128.993
3593280_33:T>C	203.908		XrPt508228	130.399
3598861_37:A>G	204.1		XrPt389303	131.925
3359219_19:T>C	204.521		XrPt402294	131.925
3582536_47:C>G	205.364		XrPt505278	132.344
3730597_15:G>A	206.437		XrPt509281	132.344
4487062_7:T>C	207.28		XrPt390199	133.241
3354441_39:T>C	207.701		XrPt115695	133.87
3730597_22:A>G	208.544		3748447_68:C>T	134.677
3363187_8:T>C	209.387		3747597	134.887
5216293_32:G>C	210.23		3357974	135.066
3362628_38:C>A	210.421		3358336	135.246
3352357_51:A>C	210.651		3737180	135.455
3733691_11:C>A	212.375		3577930	135.664
5501248_11:A>G	213.218		3741769	136.083
5796004_18:T>G	214.483		3576541_38:A>G	136.083
100000941	214.866		3733525	136.502
3598334_16:G>C	216.054		3348723	137.818
5207261_52:C>G	216.245		3354588	138.237
4098231	216.667		3365191_16:G>C	138.237
3356946_25:C>T	217.05		3364091_20:T>G	139.224
3733150	217.471		3740812	139.434
7086957_11:G>A	217.893		3750359	139.853
5226263	218.659		3594947_36:G>C	140.241
5206849_27:A>C	219.042		3579459_16:T>G	140.421
3591599	219.464		3365061	141.019
3733584	219.464		3735805	141.438
3354517_7:A>G	219.885		3344859	142.784
5216684_53:C>T	221.149		3747043	143.921
3591002_45:C>T	221.992		3740623	144.549
3345800_15:G>A	222.835		3596892	144.729
3347938_37:C>A	224.138		XrPt346947	145.118
3345983_56:C>G	224.751		XrPt506173	146.075
3597086_66:A>G	225.2		XrPt505821	147.242
			XrPt506653	147.242
			XrPt400585	147.242
			XrPt389353	147.451
			3363286_45:G>C	148.289
			3731366	148.707
			3749641	148.917
			3360667	149.156
			3352758	149.365
			3597140_27:C>G	149.575
			3734463	149.964
			3746132	150.143
			3353362	150.951
			3587902_30:A>G	150.951
			3744087_48:C>T	151.37
			3359598	151.37
			3731568	152.178
			3578759	152.596
			XrPt411245	153.254
			XrPt505214	154.601
			XrPt508012	154.99
			3579767	155.588
			3588289	155.767
			3747879	155.947
			3364666_49:C>A	156.156
			3344426	157.203
			3362064_45:A>G	157.622
			3343834	158.968
			3736026	159.806
			3354290_25:T>G	160.195
			3348607_11:A>T	160.584
			XrPt410793	161.152
			XrPt509121	162.349
			XrPt509482	162.827
			XrPt66584	163.276
			XrPt66656	163.276
			XrPt505256	163.515
			XrPt401562	163.515
			XrPt390276	163.515
			XrPt509305	163.725
			3739564	164.981
			3575865	165.908
			3730869	166.597
			3343510	167.314
			3601424	168.631
			3349532	170.037
			3354689	170.246
			3744916_55:T>C	170.426
			3345639	170.635
			3738669	170.815
			3744124_20:G>T	170.815
			3360012	171.712
			3578147	172.699
			3743257_50:G>C	173.567
			3359218	173.567
			3349216_7:C>T	173.776
			3737143	173.956
			3738084	174.614
			3358441	175.272
			3749959	175.9
			3342112	176.349
			3738006	176.947
			3346807	177.605
			3353815	178.054
			3742051	179.251
			3748557	179.699
			3347276	180.148
			3347868	181.016
			3345234	181.434
			3359660	181.614
			3733210	182.242
			3345518	182.631
			3739354	184.127
			3589678	185.593
			3356474_27:G>T	185.772
			3344773	185.772
			3345592	186.64
			3750386	187.956
			3349512	189.242
			3730423	189.661
			3348465	190.738
			3730645	192.174
			3352922	193.341
			3360426	194.238
			3359149	195.105
			3345225	195.554
			3591775	195.764
			3745060_26:G>C	195.973
			3579916	196.571
			3732339	197.229
			3578076	197.828
			3600660_29:T>G	198.007
			3578279	198.426
			3354587_31:T>C	198.606
			3738541	198.815
			3733310	199.024
			XrPt389413	199.653
			XrPt401497	200.49
			XrPt508860	201.178
			XrPt505696	201.657
			XrPt506943	202.345
			XrPt506425	203.332
			XrPt505423	203.332
			3735451_47:G>C	204.2
			3735570	204.2
			3749650	204.379
			3736291	204.589
			3358133_16:G>C	204.589
			3591626	204.798
			3594294	205.007
			XrPt507914	205.965
			XrPt347352	206.383
			XrPt505640	206.383
			XrPt410786	206.832
			XrPt390710	206.832
			XrPt346697	207.221
			XrPt389421	207.43
			XrPt505542	207.819
			3732824	207.819
			3343325_32:A>G	208.029
			3733584	208.029
			XrPt507069	208.238
			XrPt505896	208.866
			XrPt399498	208.866
			XrPt509215	209.106
			XrPt509462	209.584
			XrPt506366	209.584
			XrPt508091	209.584
			XrPt400264	209.764
			XrPt411014	210.242
			XrPt411317	210.751
			XrPt402398	210.99
			XrPt402303	210.99
			XrPt507271	211.948
			XrPt505556	212.127
			XrPt389403	212.127
			XrPt390006	212.127
			XrPt506961	212.127
			3734863	212.546
			3601788	213.683
			3733120	214.281
			3735685	215.119
			3747355	215.777
			3352357	216.225
			3740020	216.884
			3736500	217.751
			3579449	217.961
			3591462	218.858
			3355306	219.037
			3732135	219.696
			3731183	220.563
			3359800	220.952
			3357304	221.55
			3346289	222.717
			3342189	223.196
			XrPt508618	223.405
			3344435	223.644
			3737233	224.332
			3733575	224.542
			3741108	225.2

## Sheet: AdFile4_2
Type	Marker	Distance	Recalculated distance	1	2	3	4	5	6	7	8	9	10	11	12	13	14	15	16	17	18	19	20	21	22	23	24	25	26	27	28	29	30	31	32	33	34	35	36	37	38	39	40	41	42	43	44	45	46
dom	5036712	0	0	2	4	4	2	4	2	2	2	4	4	4	2	4	0	2	4	2	4	4	4	4	4	2	2	2	4	4	4	2	4	2	4	2	2	2	4	2	4	2	4	4	4	4	4	4	2
dom	5042356	1	0.383142	2	4	4	2	4	2	2	2	4	4	4	2	4	4	2	4	2	4	4	4	4	4	2	2	2	4	4	4	2	4	2	4	2	2	2	4	2	4	2	4	4	4	4	4	4	2
dom	5212568	2	0.766284	2	4	4	2	4	2	2	2	4	4	4	2	4	4	2	4	2	4	4	4	4	4	2	2	4	4	0	4	2	4	2	0	2	2	2	4	2	4	2	4	4	4	4	4	4	2
dom	3357690	3	1.14943	2	4	4	2	4	2	2	2	4	4	4	2	4	4	2	4	2	4	4	4	4	4	2	2	4	0	4	4	2	4	2	2	2	2	2	4	2	4	2	4	0	4	0	4	4	2
cod	3748892_23:C>G	4.1	1.57088	2	1	1	2	1	2	2	2	3	3	3	2	3	3	2	3	2	1	3	3	1	3	2	2	3	3	3	1	2	1	2	3	2	2	2	3	2	3	2	1	3	3	3	1	1	2
dom	3910073	5	1.91571	2	4	4	2	4	2	2	2	4	4	4	2	4	4	2	4	2	0	4	4	4	0	2	2	4	4	4	4	2	4	2	4	2	2	2	4	2	4	2	4	4	4	0	4	4	2
dom	100000172	6.1	2.33716	2	4	4	2	4	2	2	2	4	4	4	2	4	4	2	4	2	4	4	4	4	0	2	2	4	4	4	4	2	4	2	4	2	2	2	4	2	4	2	4	4	4	4	4	4	2
dom	3600740	7.1	2.72031	2	4	4	2	4	2	2	2	4	4	4	2	4	4	2	4	2	4	4	4	4	4	2	2	4	4	4	4	2	4	2	4	2	2	2	4	2	4	2	4	4	4	4	4	4	2
cod	5214184_61:T>A	9.9	3.7931	2	1	1	2	1	2	2	3	3	3	1	2	3	3	2	2	2	1	3	3	1	3	2	2	3	3	3	1	2	1	2	3	2	2	2	3	2	3	2	1	3	3	3	1	1	2
dom	3602050	11.7	4.48276	2	4	4	2	4	2	2	4	4	4	4	2	4	4	2	2	2	4	4	4	4	4	2	2	4	4	4	4	2	4	2	4	2	2	2	4	2	4	2	4	4	4	4	4	4	2
cod	3348765_9:A>C	12.6	4.82759	2	1	1	2	1	2	2	3	3	3	1	2	3	3	2	2	2	1	3	3	1	3	2	2	3	3	3	1	2	1	2	3	2	2	2	3	2	3	3	3	3	3	3	1	1	2
dom	3733606	13.6	5.21073	2	4	4	2	4	2	2	4	4	4	4	2	4	4	2	2	2	4	2	4	4	4	2	2	0	0	4	4	2	4	2	0	2	2	2	0	2	0	4	4	4	4	4	4	4	2
dom	3353652	14.6	5.59387	2	4	4	2	4	2	2	4	4	4	4	2	4	4	2	2	0	4	2	4	4	4	2	2	4	4	4	4	2	4	2	4	2	2	2	4	2	4	4	4	4	4	4	4	4	2
cod	3747748_25:T>C	18.3	7.01149	3	1	3	2	1	2	2	3	3	3	1	2	3	3	2	2	3	1	2	3	1	3	2	2	1	3	1	1	2	3	2	3	2	2	2	3	2	3	3	3	3	3	1	3	1	2
cod	5045943_8:G>T	21	8.04598	2	1	3	2	1	2	2	3	3	3	1	2	3	3	2	2	3	1	2	3	1	3	2	2	1	3	1	1	2	3	2	3	2	2	2	3	2	3	3	3	3	3	1	3	1	2
cod	7106244_15:A>C	22.7	8.69732	2	1	3	2	1	2	2	3	3	3	1	2	3	3	2	2	3	1	2	3	1	3	2	2	1	3	1	1	2	3	2	3	2	2	2	3	2	3	3	3	3	3	1	3	1	2
dom	5043709	23.7	9.08046	2	4	4	2	4	2	2	4	4	4	4	2	4	4	2	2	4	4	2	4	4	4	0	2	4	4	4	4	2	4	2	0	2	2	2	4	2	0	4	4	4	4	4	4	4	2
cod	3586619_68:G>A	25.6	9.80843	2	3	3	2	1	2	2	3	3	3	1	2	3	3	2	2	3	1	2	3	1	3	2	2	1	3	1	1	2	3	2	3	2	2	2	3	2	3	3	3	3	3	1	3	3	2
cod	3359703_11:G>A	26.7	10.2299	2	1	3	2	1	2	2	3	3	3	1	2	3	3	2	2	3	1	2	3	1	3	2	2	1	3	1	1	2	3	2	3	2	3	2	3	2	3	3	3	3	3	1	3	3	2
cod	3362089_13:G>C	29.5	11.3027	2	1	3	2	1	2	2	3	3	3	1	2	1	3	2	2	3	1	3	3	1	3	2	2	1	3	1	1	2	3	2	3	2	2	2	3	2	3	3	3	3	3	1	3	3	2
dom	3595034	30.5	11.6858	2	4	4	2	4	2	2	4	4	4	4	2	4	4	2	2	4	4	4	4	4	4	2	2	4	4	4	4	2	0	2	0	2	2	2	0	2	4	4	4	4	4	4	0	4	2
cod	3747530_9:A>G	31.4	12.0307	2	1	3	2	1	2	2	3	3	3	1	2	1	3	2	2	3	1	3	3	1	3	2	2	0	3	1	1	2	3	2	3	2	2	2	1	2	3	3	3	3	3	1	3	3	2
dom	3354092	32.4	12.4138	2	4	4	2	4	2	2	4	4	4	4	2	4	4	2	2	4	4	4	4	4	4	2	2	4	4	4	4	2	4	2	4	2	2	2	4	2	4	4	4	0	4	4	0	4	2
dom	3341893	33.4	12.7969	2	4	4	2	4	2	2	4	4	4	4	2	4	4	2	2	4	4	4	4	4	4	2	2	4	0	4	4	2	4	2	4	2	2	2	4	2	4	4	0	4	2	4	4	4	2
cod	3596706_8:T>C	36.2	13.8697	3	3	3	2	1	2	2	3	3	3	1	2	1	3	2	2	3	1	3	3	3	3	2	2	1	3	1	1	2	3	2	3	2	2	2	3	2	3	1	3	3	2	1	3	3	2
dom	3349932	37.2	14.2529	4	4	4	2	4	2	2	4	4	4	4	2	4	4	2	2	4	4	4	4	4	4	2	2	4	0	4	4	2	4	2	4	2	2	2	4	2	4	4	4	4	2	4	4	4	2
cod	3362539_50:G>A	39.1	14.9808	3	3	3	2	1	2	2	3	3	3	1	2	1	3	2	2	3	1	3	3	3	3	2	2	1	3	3	1	2	3	2	3	2	2	2	3	2	2	1	3	3	2	1	3	3	2
dom	5220533	40	15.3257	4	4	4	2	4	2	2	4	2	4	4	2	4	4	2	2	4	4	4	4	4	4	0	2	4	4	4	4	2	4	2	4	2	2	2	4	2	2	4	4	4	2	4	4	4	2
dom	3587724	41.1	15.7471	4	4	4	2	4	2	2	4	2	4	4	2	4	0	2	2	4	4	4	4	4	4	4	2	4	4	4	4	2	4	2	4	2	2	2	4	2	2	4	4	4	2	4	4	4	2
dom	3744479	44.2	16.9349	4	4	4	2	4	2	4	4	2	4	4	2	4	2	2	2	4	4	4	4	4	4	4	2	4	4	0	4	2	4	2	4	2	2	2	0	2	2	4	4	4	2	4	0	4	2
dom	3904497	46.2	17.7011	4	4	4	2	4	2	4	4	2	4	4	2	4	4	2	2	4	4	4	4	4	4	4	2	4	4	4	4	2	0	2	4	2	2	2	4	2	2	4	4	4	2	4	4	4	2
cod	3359945_12:T>C	48.1	18.4291	3	3	3	2	1	2	3	3	2	3	3	2	1	3	2	2	3	1	3	3	3	3	3	2	1	3	3	1	2	3	2	3	2	2	2	3	2	2	1	3	3	2	1	3	3	2
cod	5499954_30:C>G	49.2	18.8506	3	3	3	2	1	2	3	3	2	3	3	2	1	3	2	2	3	1	3	3	3	3	3	2	1	3	3	1	2	3	2	3	2	2	2	3	2	2	1	3	3	2	1	3	3	2
dom	3352176	51.1	19.5785	4	4	4	2	4	2	4	4	2	4	4	2	4	4	2	2	4	4	4	4	4	4	4	2	4	4	4	4	2	4	2	4	2	2	2	4	4	2	4	4	4	2	4	4	4	2
dom	3349111	51.1	19.5785	4	4	4	2	4	2	4	0	2	4	4	2	4	4	2	2	4	4	4	4	4	4	4	2	4	4	4	4	2	4	2	4	2	2	2	4	4	2	4	0	4	2	4	4	4	2
cod	5228170_18:G>C	52.1	19.9617	3	3	3	2	1	2	3	3	2	3	3	2	1	3	2	2	3	3	3	3	3	3	3	2	1	3	1	1	2	3	2	3	2	2	2	3	3	2	1	3	3	2	1	3	1	2
dom	3343192	53	20.3065	4	4	4	2	4	2	4	4	2	4	4	2	4	4	2	2	4	4	4	4	4	4	0	2	4	4	4	4	2	4	2	4	2	2	2	4	4	2	4	4	4	0	4	4	4	2
dom	3602097	54.1	20.728	0	4	4	2	4	2	4	4	2	0	4	2	4	4	2	2	4	4	4	4	4	4	4	2	4	4	4	4	2	4	2	4	2	2	2	4	4	2	4	4	4	2	4	4	4	2
cod	3886227_14:G>A	55.1	21.1111	3	3	3	2	1	2	3	3	2	3	3	2	1	3	2	2	3	3	3	3	3	3	3	2	1	3	3	1	2	3	2	3	2	2	2	3	1	2	1	3	3	2	1	3	3	2
cod	3363671_39:G>A	56.2	21.5326	3	3	3	2	1	2	3	3	2	3	3	2	1	3	2	2	3	3	3	3	3	3	3	2	1	3	3	1	2	3	2	3	2	3	2	3	1	2	1	3	3	2	1	3	3	3
cod	5213523_41:T>C	58.4	22.3755	3	3	3	2	1	2	3	3	2	3	3	2	1	3	2	2	3	3	3	3	3	3	3	2	1	3	3	1	2	3	2	3	3	3	2	3	1	2	1	3	3	2	1	2	3	2
dom	3343879	58.4	22.3755	4	4	4	2	4	2	4	4	2	4	4	2	4	4	2	2	4	4	4	4	4	4	4	2	4	4	0	4	2	0	2	4	0	4	2	4	4	2	4	4	4	2	4	0	4	2
cod	3362349_34:T>A	60.6	23.2184	3	3	3	2	1	3	3	3	2	3	3	3	1	3	2	2	3	3	3	3	3	3	3	2	1	3	3	1	2	3	2	3	3	3	2	3	1	2	1	3	3	2	1	3	3	2
cod	3350993_20:T>A	61.7	23.6398	3	3	3	2	1	2	3	3	2	3	3	2	1	3	2	2	3	3	3	3	3	3	3	2	1	3	3	1	2	3	2	3	3	3	2	3	1	2	1	3	3	2	1	3	3	2
dom	3341969	61.7	23.6398	4	4	4	2	4	2	4	4	2	4	4	2	4	4	2	2	4	4	4	4	4	4	4	2	4	4	4	4	2	4	2	4	4	4	2	4	4	2	4	4	4	2	4	4	4	2
dom	3350993	61.7	23.6398	4	4	4	2	4	2	4	4	2	4	4	2	4	4	2	2	4	4	4	4	4	4	4	2	4	4	4	4	2	4	2	4	4	4	2	4	4	2	4	4	4	2	4	4	4	2
dom	3342258	61.7	23.6398	4	4	4	2	4	2	4	4	2	4	4	2	4	4	2	2	4	4	4	4	4	4	4	2	4	4	4	4	2	4	2	4	4	4	2	4	4	2	4	4	4	2	4	4	0	2
dom	3351432	61.7	23.6398	4	4	4	2	4	2	4	4	2	4	0	2	4	4	2	2	4	4	4	4	4	4	4	2	4	4	4	4	2	4	2	4	4	4	2	0	4	2	4	4	4	2	4	4	4	2
dom	3731237	61.7	23.6398	4	4	4	2	4	2	4	4	2	4	4	2	4	4	2	2	0	4	4	4	4	4	0	2	4	4	4	4	2	4	2	4	4	4	2	0	4	2	4	4	4	2	4	0	4	2
cod	3909140_30:G>A	66.1	25.3257	3	3	3	2	1	2	3	3	2	3	3	2	1	3	2	2	3	3	3	3	3	2	2	2	1	3	3	1	2	3	2	3	3	3	2	3	1	2	1	3	3	2	1	3	3	2
cod	3350292_37:A>G	70	26.8199	3	3	3	2	1	2	3	3	2	3	3	2	1	3	2	2	3	3	3	3	3	3	3	2	1	3	3	1	2	3	2	3	3	3	2	3	1	2	1	3	3	2	1	3	3	2
cod	3363773_48:C>G	71.1	27.2414	3	3	3	2	1	2	3	3	2	3	3	2	1	3	2	2	3	3	3	3	3	3	3	2	1	3	3	1	2	3	2	3	3	3	2	3	1	2	1	3	3	2	1	3	3	2
cod	3582596_26:G>C	72.2	27.6628	3	3	3	2	1	2	3	3	2	3	3	2	1	3	2	2	3	3	3	3	3	3	3	2	1	3	3	1	2	3	2	3	3	3	2	3	1	2	1	3	3	2	1	3	3	2
dom	3745533	72.2	27.6628	4	4	4	2	4	2	4	4	2	4	4	2	4	4	2	2	4	4	4	4	4	4	4	2	4	4	4	4	2	0	2	4	4	4	2	4	4	2	4	4	4	2	4	4	4	2
cod	5227525_61:T>C	73.3	28.0843	3	3	3	2	1	2	3	3	2	3	3	2	1	3	2	2	3	3	3	3	3	3	3	2	1	3	3	1	2	3	2	3	3	3	2	3	1	2	1	3	2	2	1	3	3	2
cod	3589355_7:G>C	74.4	28.5057	3	3	3	2	1	2	3	3	2	3	3	2	1	3	2	2	3	3	3	3	3	3	3	2	1	3	3	1	2	3	2	3	3	3	2	3	1	2	1	3	3	2	1	3	3	2
dom	7467418	75.4	28.8889	4	4	4	2	4	2	4	4	2	4	4	2	4	4	2	2	4	4	4	4	4	4	4	2	4	4	4	4	2	4	2	0	0	4	2	4	4	2	4	2	4	2	4	4	4	2
dom	3353917	75.4	28.8889	4	4	4	2	4	2	4	4	2	4	4	2	4	0	2	2	4	4	4	4	4	4	0	2	4	4	4	4	2	4	2	0	4	4	2	4	4	2	4	0	4	2	4	4	4	2
cod	3365245_20:G>C	77.4	29.6552	3	3	3	2	1	2	3	3	2	3	3	2	1	3	2	2	3	3	3	3	3	3	3	2	1	3	3	1	2	3	2	1	1	1	2	3	1	2	1	3	3	2	1	1	3	2
dom	3893385	79.5	30.4598	4	4	4	2	4	2	4	4	2	4	4	2	4	4	2	2	0	4	4	4	4	4	4	2	4	4	4	4	2	4	2	0	4	4	2	4	4	2	4	4	4	2	4	4	4	2
dom	5221712	80.5	30.8429	4	4	4	2	4	2	4	4	2	4	4	2	4	4	2	2	4	4	4	4	4	4	4	2	4	4	4	4	2	2	2	2	4	4	2	4	4	2	4	4	4	2	4	4	4	2
cod	3597174_22:C>T	87.8	33.6398	3	3	3	2	1	2	3	3	2	3	3	2	1	2	2	2	3	3	3	3	3	3	1	3	1	1	3	1	2	3	2	3	3	3	2	3	1	2	3	3	3	2	1	3	3	2
dom	3342925	91.9	35.2107	4	4	4	2	4	2	4	4	2	4	4	2	4	2	2	2	4	4	2	4	4	4	4	4	4	4	4	4	2	4	2	4	4	4	2	0	4	2	4	4	4	2	4	4	4	2
cod	3744289_14:G>A	94	36.0153	3	3	3	2	1	2	3	3	2	3	3	2	1	2	2	2	3	3	3	3	3	3	3	3	1	3	3	1	2	3	2	1	3	3	2	3	1	2	1	3	3	2	1	3	1	2
dom	5227817	95	36.3985	4	4	4	2	4	2	4	4	2	4	4	2	4	2	2	2	4	4	4	4	4	4	4	4	4	4	4	4	2	4	2	4	4	4	4	4	4	2	4	0	4	2	4	4	4	2
dom	3593282	95	36.3985	4	4	4	2	4	2	4	4	2	4	4	2	4	2	2	2	4	4	4	4	4	4	4	4	4	4	4	4	2	4	2	0	4	4	4	4	4	2	4	4	4	2	4	4	4	2
cod	3362146_20:C>G	96	36.7816	3	3	3	2	1	2	3	3	2	3	3	2	1	2	2	2	3	3	3	3	3	3	3	3	1	3	3	1	2	3	2	3	3	3	2	3	1	2	1	3	3	2	1	3	3	2
cod	3362254_9:A>G	96.5	36.9732	3	3	3	2	1	2	3	3	3	3	3	2	1	2	2	2	3	3	3	3	3	3	3	3	1	3	3	1	2	3	2	3	3	3	2	3	1	2	1	3	3	2	1	3	3	2
cod	3579457_7:G>C	98.8	37.8544	3	3	3	2	1	2	3	3	2	3	3	2	1	2	2	2	3	3	3	3	3	3	1	3	1	3	3	1	2	3	2	3	3	3	3	3	1	2	1	3	3	2	1	3	3	2
dom	3350344	99.8	38.2375	4	4	4	2	4	2	4	4	2	4	4	2	4	2	2	2	4	4	4	4	0	4	4	4	4	4	0	4	2	4	2	4	4	4	4	0	4	2	4	4	4	2	0	4	0	2
dom	3749187	99.8	38.2375	4	4	4	2	4	2	4	4	2	4	4	2	4	2	2	2	4	4	4	4	4	4	4	4	4	4	4	4	0	4	2	4	4	4	4	4	4	2	4	4	4	2	4	4	4	2
dom	3356942	99.8	38.2375	4	4	4	2	4	2	4	4	2	0	4	2	4	2	2	2	4	4	4	4	4	4	4	4	4	4	4	4	2	4	2	4	0	4	4	4	4	2	4	4	4	2	4	4	4	2
cod	3599280_13:C>T	102.9	39.4253	3	3	3	2	1	2	3	3	2	3	3	2	1	2	2	2	3	3	3	3	3	3	3	3	1	3	3	1	2	3	2	3	3	3	3	2	1	2	1	3	3	2	1	3	3	2
dom	3894217	104	39.8467	4	4	4	2	4	2	4	4	2	4	4	2	4	2	2	2	4	4	4	4	4	4	4	4	4	4	4	4	2	4	2	0	4	4	4	0	4	2	4	0	4	2	4	4	0	2
cod	5035115_33:G>A	106.3	40.728	3	3	3	2	1	2	3	3	2	3	3	2	1	2	2	2	3	3	3	3	3	3	1	3	3	3	3	1	2	1	2	3	3	3	3	3	1	2	1	3	3	2	1	3	3	2
cod	5211273_7:C>A	110.2	42.2222	3	3	3	2	1	2	3	3	2	3	3	2	1	2	2	2	3	3	3	3	3	3	1	3	3	3	3	1	2	3	2	3	3	3	3	3	1	2	1	3	3	2	1	2	3	2
cod	3898076_11:C>G	111.9	42.8736	3	3	3	2	1	2	3	3	2	3	3	2	1	2	2	2	3	3	3	3	3	3	1	3	3	3	3	1	2	3	2	3	3	3	3	3	1	2	1	3	3	2	1	3	3	2
dom	3748656	111.9	42.8736	4	4	4	2	4	2	4	4	2	4	4	2	4	2	2	2	4	4	4	4	4	4	4	4	4	4	4	4	2	4	2	4	4	4	4	4	4	2	4	4	0	2	4	4	4	2
cod	3362603_16:A>G	112.4	43.0651	3	3	3	2	1	2	3	3	2	3	3	2	1	2	2	2	3	3	3	3	3	3	1	3	1	3	3	1	2	3	2	3	3	3	3	3	1	2	1	3	3	2	1	3	3	2
cod	5215422_22:T>C	113.5	43.4866	3	3	3	2	1	2	3	3	2	3	3	2	1	2	2	2	3	3	3	3	3	3	1	3	1	3	3	1	2	3	2	3	3	3	3	3	1	2	1	3	3	2	1	3	3	2
cod	5209923_9:T>C	114.6	43.908	3	3	3	2	1	2	3	3	2	3	3	2	1	2	2	2	3	3	3	3	3	3	1	3	1	3	3	1	2	3	2	3	3	3	3	3	3	2	1	3	3	2	1	3	3	2
dom	3361589	115.6	44.2912	0	4	4	2	4	2	4	4	2	4	4	2	4	2	2	2	4	4	4	4	4	4	4	4	4	4	4	4	2	0	2	4	4	4	4	4	4	2	4	4	4	2	4	4	4	2
cod	5037299_17:T>C	120	45.977	3	3	3	2	1	2	3	3	2	3	3	2	1	2	3	2	3	3	3	3	3	3	1	3	1	3	3	1	2	3	2	3	3	3	3	2	1	2	1	3	3	2	1	3	3	2
dom	5209515	121.1	46.3985	4	4	4	2	4	2	4	4	2	4	2	2	4	2	0	2	4	4	4	4	4	4	4	4	4	4	4	4	2	4	2	4	4	4	4	2	4	2	4	4	4	2	4	4	4	2
cod	5503313_20:C>T	124.4	47.6628	3	3	3	2	1	2	3	1	2	3	3	2	1	2	2	2	3	3	1	3	3	3	1	1	3	2	1	1	2	0	2	3	3	3	3	2	1	2	1	3	3	2	1	3	3	2
cod	100007144_41:A>G	128.9	49.387	3	3	3	2	1	2	3	1	2	3	3	2	1	2	3	3	3	3	3	3	3	3	1	1	3	3	3	1	2	3	2	3	3	3	3	2	1	2	1	3	3	2	1	3	3	2
cod	3343830_34:C>A	130	49.8084	3	3	3	2	1	2	3	1	2	3	3	2	1	2	3	3	3	3	3	3	3	3	1	3	3	3	3	1	2	3	2	3	3	3	3	2	1	2	1	3	3	2	1	3	3	2
cod	5226980_9:T>G	131.1	50.2299	3	3	3	2	1	2	3	1	2	3	3	2	1	2	3	3	3	3	3	3	3	3	1	3	3	3	3	1	2	3	2	3	3	3	3	2	1	2	1	3	3	2	1	3	3	2
cod	3363614_58:C>T	133.3	51.0728	3	3	3	2	1	2	3	1	2	3	3	2	1	2	3	3	3	3	3	3	3	3	1	3	3	3	3	1	2	3	2	3	3	2	2	2	1	2	1	3	3	2	1	3	3	2
cod	3748247_22:A>C	139	53.2567	3	2	3	2	1	2	3	3	2	3	3	2	1	2	3	2	3	3	3	3	3	3	1	3	3	3	3	1	2	3	2	3	2	3	2	2	1	2	1	1	3	2	1	3	3	2
cod	3363890_33:G>A	143.5	54.9808	3	3	3	2	1	2	3	3	2	3	3	2	1	2	3	2	3	3	3	3	3	3	1	3	3	3	3	1	2	3	2	3	3	3	3	2	1	2	1	3	3	2	1	3	3	2
cod	3737480_38:C>T	144	55.1724	3	3	3	2	1	2	3	3	2	3	3	2	1	2	3	2	3	3	3	3	3	3	1	3	3	3	3	1	2	3	2	3	3	3	3	2	1	2	1	3	3	2	1	3	3	2
dom	3356835	144	55.1724	4	4	4	2	4	2	4	4	2	4	4	2	4	2	4	2	4	4	4	4	4	4	4	4	4	4	4	4	2	4	2	4	4	4	4	2	4	2	4	4	4	2	4	4	4	2
dom	3342063	144	55.1724	4	4	4	2	4	2	4	4	2	0	4	2	4	2	4	2	4	4	4	4	4	4	4	4	4	4	4	4	2	4	2	4	4	0	4	2	4	2	4	4	4	2	4	4	4	2
dom	3742724	144	55.1724	4	4	4	2	4	2	4	4	2	4	4	2	4	2	4	2	4	4	4	4	4	4	4	0	4	4	4	4	2	4	2	4	4	4	0	2	4	2	4	4	4	2	4	4	4	2
cod	3596663_43:G>C	146.2	56.0153	3	3	3	2	1	2	3	3	2	3	3	2	1	2	3	2	3	3	3	3	3	3	1	3	3	1	3	1	2	3	2	2	3	3	3	2	1	2	1	3	3	2	1	3	3	2
cod	7357652_11:T>C	149	57.0881	3	3	3	2	1	2	3	3	2	3	3	2	1	2	3	2	3	3	3	3	3	3	1	3	3	3	3	1	2	3	2	3	1	3	1	2	1	2	1	3	3	2	1	3	3	2
cod	3593739_48:G>C	151.2	57.931	3	3	3	2	1	2	3	3	2	3	3	2	1	2	3	2	3	3	3	3	3	3	1	3	3	3	3	1	2	3	2	3	3	3	3	2	1	2	1	3	3	2	1	3	3	2
cod	3357123_7:A>C	152.3	58.3525	3	3	3	2	1	2	3	3	2	3	3	2	1	2	3	3	3	3	3	3	3	3	1	3	3	3	3	1	2	3	2	3	3	3	3	2	1	2	1	3	3	2	1	3	3	2
cod	3353925_61:T>C	153.4	58.7739	3	3	3	3	1	2	3	1	2	3	3	2	1	2	3	3	3	3	3	3	3	3	1	3	3	3	3	1	2	3	2	3	3	3	3	2	1	2	1	3	3	2	1	3	3	2
cod	3578946_26:T>C	154.5	59.1954	3	3	3	2	1	3	3	1	2	3	3	2	1	2	3	3	3	3	3	3	3	3	1	3	3	3	3	1	2	3	2	3	3	3	3	2	1	2	1	3	3	2	1	3	3	2
cod	3342788_29:A>G	155	59.387	3	3	3	2	1	2	3	1	2	3	3	2	1	2	3	3	3	3	3	3	3	3	1	3	3	3	3	1	2	3	2	3	3	3	3	2	1	2	1	3	3	2	1	3	3	2
cod	3596887_13:G>C	157.8	60.4598	3	3	3	2	1	2	3	1	2	3	3	2	1	2	3	3	3	3	3	3	3	3	1	3	3	3	3	1	2	3	2	3	3	3	3	2	1	2	1	3	3	2	1	3	3	2
cod	28855014_31:C>A	162.8	62.3755	3	3	3	2	1	2	3	1	2	3	3	2	1	2	3	3	3	3	3	3	3	3	1	3	3	3	3	1	2	3	2	3	3	1	3	2	1	2	1	3	3	2	1	2	3	2
cod	3364794_60:A>C	166.2	63.6782	3	3	3	2	1	2	3	1	2	3	3	2	1	2	3	3	3	3	3	3	3	3	1	3	3	3	3	1	2	3	2	1	3	1	3	2	1	2	1	3	3	2	1	2	3	2
cod	3362417_18:G>A	167.3	64.0996	3	3	3	2	1	2	3	1	2	3	3	2	1	2	3	3	3	3	3	3	3	3	1	3	3	3	3	1	2	3	2	3	3	1	3	2	1	2	1	3	3	2	1	3	3	2
cod	3342523_46:A>G	167.8	64.2912	3	3	3	2	1	2	3	1	2	3	3	2	1	2	3	3	3	3	3	3	3	3	1	3	3	3	3	1	2	3	2	3	3	3	3	2	1	2	1	3	3	2	1	3	3	2
cod	3589392_48:G>A	168.4	64.5211	3	3	3	2	1	2	3	1	2	3	3	2	1	2	3	3	3	3	3	3	3	3	1	3	3	3	3	1	2	3	2	3	3	3	3	2	1	2	1	3	3	2	1	3	3	3
cod	3364280_43:T>C	169.4	64.9042	3	3	3	2	1	2	3	1	2	3	3	2	1	2	3	3	3	3	3	3	3	3	1	3	3	3	3	1	2	3	2	3	3	3	3	2	1	2	1	3	3	2	1	3	3	2
cod	5220218_25:G>A	170.5	65.3257	3	3	3	2	1	2	3	1	2	3	3	2	1	2	3	3	3	3	3	3	3	3	1	3	3	3	3	1	2	3	2	3	3	3	3	2	1	2	1	3	3	2	1	3	3	2
dom	3341858	170.5	65.3257	4	4	4	2	4	2	4	4	2	4	4	2	4	2	4	4	4	4	4	4	0	4	4	4	0	4	4	4	2	4	2	4	4	4	4	2	4	2	4	4	4	2	4	4	4	2
cod	3742243_8:C>T	171.6	65.7471	3	3	3	2	1	2	3	1	2	3	3	2	1	2	3	3	3	3	3	3	3	3	1	3	3	3	3	1	2	3	2	3	3	3	3	2	1	2	1	3	3	2	1	3	1	2
cod	3365306_22:T>C	172.7	66.1686	3	3	3	2	1	2	3	1	2	3	3	2	1	2	3	3	3	3	3	3	3	3	1	3	3	3	1	1	2	3	2	3	3	3	3	2	1	2	1	3	3	2	1	3	3	2
cod	3741439_60:A>G	173.8	66.59	3	3	3	2	1	2	3	1	2	3	3	2	1	2	3	3	3	3	3	3	3	3	1	3	3	3	3	1	2	3	2	3	3	3	3	2	1	2	1	3	3	2	1	3	3	2
cod	3597478_17:A>G	174.9	67.0115	3	3	3	2	1	2	3	1	2	3	3	2	1	2	3	3	3	3	3	3	3	3	1	3	3	3	3	1	2	3	2	3	3	3	3	2	1	2	1	3	3	2	1	3	3	2
cod	3362249_25:G>C	176	67.433	3	3	3	2	1	2	3	1	2	3	3	2	1	2	3	3	3	3	3	3	3	3	1	3	3	3	3	1	2	3	2	3	3	3	3	2	1	2	1	3	3	2	1	3	3	2
dom	5226570	177	67.8161	4	4	4	2	4	2	2	4	2	4	4	2	4	2	4	4	4	4	4	4	4	4	4	0	4	0	4	4	2	4	2	0	4	4	4	2	4	2	4	4	4	2	4	4	4	2
cod	3364885_60:G>A	180.5	69.1571	3	3	3	2	1	2	3	1	2	3	3	2	1	2	3	3	3	3	3	3	3	3	1	3	1	3	3	1	0	3	2	2	3	0	3	2	1	2	1	3	3	2	1	3	3	2
dom	3349928	184.1	70.5364	4	4	4	2	4	2	4	4	2	4	4	2	4	2	4	4	4	4	4	4	4	0	4	4	4	4	4	4	2	4	2	0	4	4	4	2	4	2	4	4	4	2	4	4	2	2
dom	3345576	184.1	70.5364	4	4	4	2	4	2	4	4	2	4	4	2	4	2	4	4	4	4	4	4	4	4	4	4	4	4	0	4	2	4	2	4	4	4	4	2	4	2	4	4	4	2	4	0	0	2
dom	3342182	184.1	70.5364	4	4	4	2	4	2	4	4	2	4	4	2	4	2	4	4	4	4	4	4	4	4	4	4	4	4	4	4	2	4	2	4	4	4	4	2	4	2	4	4	4	2	4	4	0	2
cod	4488045_6:A>G	185.2	70.9579	3	3	3	2	1	2	3	1	2	3	3	2	1	2	3	3	3	3	3	3	3	3	1	3	3	3	3	1	2	3	2	3	3	3	3	2	1	2	1	3	3	2	3	3	3	2
dom	3737991	185.2	70.9579	4	4	4	2	4	2	4	4	2	4	4	2	4	2	4	4	4	4	4	4	4	4	4	4	4	4	4	4	2	4	2	0	4	4	4	2	4	2	4	0	4	2	4	4	4	2
cod	3586202_5:C>T	186.2	71.341	3	3	3	2	1	2	3	1	2	3	3	2	1	2	3	3	3	3	3	3	3	3	1	3	3	3	3	1	2	3	2	3	3	3	3	2	3	2	1	3	3	2	3	3	3	2
dom	ScGAMYB	189.2	72.4904	4	4	4	2	4	2	4	4	2	4	4	2	4	2	4	4	4	4	4	4	4	4	2	4	4	4	4	4	2	4	2	4	4	4	4	2	4	2	4	4	4	2	4	4	4	2
dom	5210184	191.5	73.3716	4	4	4	2	4	2	4	4	2	4	4	2	4	2	4	0	4	4	4	4	4	4	4	4	4	4	4	4	2	4	2	4	4	4	4	2	4	2	4	4	0	2	4	4	4	2
cod	3734233_25:G>A	193.6	74.1762	3	3	3	2	1	2	3	1	2	3	3	2	1	2	3	3	3	3	3	3	3	3	1	3	3	3	3	1	2	3	2	3	3	3	3	2	1	2	1	3	3	2	1	3	3	2
cod	28854932_19:C>A	197	75.4789	3	3	3	2	1	2	3	1	2	3	3	2	1	2	3	3	3	3	3	3	3	3	1	3	3	3	3	1	2	2	2	3	3	2	3	2	1	2	1	3	3	2	1	3	0	2
cod	3348468_21:T>C	199.9	76.59	3	3	3	2	1	2	3	1	2	3	3	2	1	2	3	3	3	3	3	3	3	3	1	3	3	3	3	1	2	3	2	3	3	3	3	2	1	2	1	3	3	2	1	3	3	2
cod	3364921_14:A>G	200.4	76.7816	3	3	3	2	1	2	3	1	2	3	3	2	1	2	3	3	3	3	3	3	3	3	1	3	3	3	3	1	2	3	2	3	3	3	3	2	1	2	1	3	3	2	1	3	3	2
cod	3362949_42:T>C	201.5	77.2031	3	3	3	2	1	2	3	3	2	3	3	2	1	2	3	3	3	3	3	3	3	3	1	3	3	3	3	1	2	3	2	3	3	3	3	2	1	2	1	3	3	2	1	3	3	2
cod	3593439_6:A>G	202	77.3946	3	3	3	2	1	2	3	3	2	3	3	2	1	2	3	3	3	3	3	3	3	3	1	3	3	3	3	1	2	3	2	3	3	3	3	2	1	2	1	3	3	2	1	3	3	2
cod	4105438_26:A>G	203.1	77.8161	3	3	3	2	1	2	3	1	2	3	3	2	1	2	3	3	3	3	3	3	3	3	1	3	3	3	3	1	2	3	2	3	3	3	3	2	1	2	1	3	3	2	1	3	3	2
cod	3600560_52:T>G	204.2	78.2375	3	3	3	2	1	2	3	1	2	3	3	2	1	2	3	3	3	3	3	3	3	3	1	3	3	3	3	1	2	3	2	3	3	3	3	2	1	2	1	3	3	2	1	3	3	2
cod	5037470_41:C>A	205.3	78.659	3	3	3	2	1	2	3	1	2	3	3	2	1	2	3	3	3	3	3	3	3	3	1	3	3	3	3	1	2	3	2	3	3	3	3	2	1	2	1	3	3	2	1	3	3	2
cod	3356389_5:G>A	205.9	78.8889	3	3	3	2	1	2	3	1	2	3	3	2	1	2	3	3	3	3	3	3	3	3	1	3	3	3	3	1	2	3	2	3	3	3	3	2	1	2	1	3	3	2	1	3	3	2
cod	3582669_63:A>G	207	79.3103	3	3	3	2	1	2	3	1	2	3	3	2	1	2	3	3	3	3	3	3	3	3	1	3	3	3	3	1	2	3	2	3	3	3	3	2	1	2	1	3	3	2	1	3	3	2
cod	3906022_52:G>C	208.6	79.9234	3	3	3	2	1	2	3	1	2	3	3	2	1	2	3	3	3	1	3	3	3	3	1	3	3	3	3	1	2	3	2	3	3	3	3	2	1	2	1	3	3	2	1	3	3	2
cod	3906330_41:T>C	210.3	80.5747	3	3	3	2	1	2	3	1	2	3	3	2	3	2	3	3	3	1	3	3	3	3	1	3	3	3	3	1	2	3	2	3	3	3	3	2	1	2	1	3	3	2	1	3	3	2
cod	3344410_16:T>C	211.4	80.9962	3	3	3	2	1	2	3	1	2	3	3	2	1	2	3	3	3	1	3	3	3	3	1	3	3	3	3	1	2	3	2	3	3	3	3	2	1	2	1	3	3	2	1	3	3	2
cod	3599935_34:T>C	214.1	82.0307	3	3	3	2	1	2	3	1	2	3	3	2	1	2	3	3	3	1	3	3	3	3	1	3	3	3	3	1	2	3	2	2	3	3	3	2	1	2	1	3	2	2	1	2	3	2
cod	4094773_48:A>G	218.6	83.7548	3	3	2	2	1	2	3	1	2	3	3	2	1	2	3	3	3	3	3	3	3	3	1	3	3	3	2	1	2	3	2	3	3	3	3	2	1	2	1	3	3	2	1	2	3	2
cod	3360698_53:C>G	220.8	84.5977	3	3	3	2	1	2	3	1	2	3	3	2	1	2	3	3	3	3	3	3	3	3	1	3	3	3	3	1	2	3	2	3	3	3	3	2	1	2	1	3	3	2	1	3	3	2
cod	3360329_38:G>A	223	85.4406	3	3	3	2	1	2	3	1	2	3	3	2	1	2	3	3	3	3	3	3	3	3	1	3	3	3	3	1	2	3	2	3	3	1	3	2	1	2	1	3	3	3	1	3	3	2
cod	3585065_33:C>T	224.7	86.092	3	3	3	2	1	2	3	1	2	3	3	2	1	2	3	3	3	3	3	3	3	3	1	3	3	3	3	1	2	3	2	3	2	3	3	2	1	2	1	3	3	2	1	3	3	2
dom	3738992	225.8	86.5134	4	4	4	2	4	2	4	4	2	4	4	2	4	2	4	4	4	4	0	4	4	4	4	4	4	4	4	4	2	4	2	0	2	4	0	2	4	2	4	0	4	2	4	4	0	2
cod	3363633_42:G>C	226.9	86.9349	3	3	3	2	1	2	3	1	2	3	3	2	1	2	3	3	3	3	3	3	3	3	1	3	3	3	3	1	2	3	0	3	3	3	3	2	1	2	1	3	3	2	1	3	3	2
dom	3586882	228	87.3563	4	4	4	2	4	2	4	4	2	4	4	2	4	2	4	4	4	4	4	4	4	4	4	4	0	4	4	4	2	4	2	4	4	4	4	2	4	2	4	4	0	2	4	4	4	2
dom	3349851	228	87.3563	4	4	4	2	4	2	4	4	2	4	4	2	4	2	4	4	4	4	4	4	4	4	4	4	0	0	4	4	2	4	2	4	4	4	4	2	4	2	4	4	4	2	4	4	4	2
cod	3343106_24:A>G	229.1	87.7778	3	3	3	2	1	2	3	1	2	3	3	2	1	2	3	3	3	3	3	3	3	3	1	3	3	3	3	1	2	3	2	3	3	3	1	2	1	2	1	3	3	2	1	3	3	2
dom	28851724	230.1	88.1609	4	4	4	2	4	2	4	4	2	4	4	2	4	2	4	4	4	4	4	0	4	4	4	4	4	2	4	4	2	4	2	4	4	4	0	2	4	2	4	4	4	2	4	4	4	2
cod	3747244_18:A>G	231.2	88.5824	3	3	3	2	1	2	3	1	2	3	3	2	1	2	3	3	3	3	3	3	3	3	1	3	3	3	3	1	2	3	2	3	3	3	3	2	1	2	1	3	3	2	1	1	3	2
cod	3362457_19:C>T	232.3	89.0038	3	3	3	2	1	2	3	1	2	3	3	2	1	2	3	3	3	3	3	3	3	3	1	3	3	3	3	1	2	3	2	3	3	3	3	2	1	2	1	3	3	2	1	3	3	2
cod	3357254_41:A>G	232.8	89.1954	3	3	3	2	1	2	3	1	2	3	3	2	1	2	3	3	3	3	3	3	3	3	1	3	3	3	3	1	2	3	2	3	3	3	3	2	1	2	1	3	3	2	1	3	3	2
cod	3741010_62:T>G	233.9	89.6169	3	3	3	2	1	2	3	1	2	3	3	2	1	2	3	3	3	3	3	3	3	3	1	3	3	3	3	1	2	3	2	3	3	3	3	2	1	2	1	3	3	2	1	3	3	2
cod	4095646_56:T>C	236.1	90.4598	3	3	3	2	1	2	3	1	2	3	3	2	1	2	3	3	3	3	3	3	3	3	1	3	3	3	3	1	2	3	2	3	3	3	3	2	1	2	1	3	3	2	1	3	3	2
cod	3586291_8:T>C	238.3	91.3027	3	3	3	2	1	2	3	1	2	3	3	2	1	2	3	3	3	3	3	3	3	3	1	3	3	3	3	1	2	3	2	3	3	3	3	2	1	2	1	3	3	2	1	3	1	2
cod	3364919_52:C>G	240.5	92.1456	3	3	3	2	1	2	3	1	2	1	3	2	1	2	3	3	3	3	3	3	3	3	1	3	3	3	3	1	2	3	2	3	3	3	3	2	1	2	1	3	3	2	1	3	3	2
dom	3730981	241.5	92.5287	4	4	4	2	4	2	4	4	2	4	4	2	4	2	4	4	4	4	4	4	4	4	4	4	4	4	4	4	2	4	2	4	4	4	4	2	4	2	4	0	0	2	4	4	4	2
cod	3907800_7:C>G	243.6	93.3333	3	3	3	2	1	2	3	1	2	3	3	2	1	2	3	3	3	3	3	3	3	3	1	3	3	3	3	1	2	3	2	3	3	3	2	2	1	2	1	3	3	2	1	3	3	2
dom	5218145	245.7	94.1379	4	4	4	0	4	2	4	4	2	4	4	2	4	2	4	4	4	4	4	4	4	4	0	4	4	4	4	4	2	4	2	4	4	4	2	2	4	2	4	4	4	2	4	4	4	2
dom	3740872	246.9	94.5977	4	4	4	2	4	2	4	4	2	4	4	2	4	2	4	4	4	4	4	4	4	4	4	0	4	4	4	4	2	4	2	4	0	0	0	2	4	2	4	0	4	2	4	4	4	2
dom	3341843	246.9	94.5977	4	4	4	2	4	2	4	4	2	4	4	2	4	2	4	4	4	4	4	4	4	4	4	4	4	4	4	4	2	4	2	4	4	4	4	2	4	2	4	4	4	2	4	0	4	2
cod	3364892_43:T>C	248	95.0192	3	3	3	2	1	2	3	1	2	3	3	2	1	2	3	3	3	3	3	3	3	3	1	3	3	3	3	1	2	3	2	3	3	3	3	2	1	2	1	3	3	2	1	3	3	2
cod	3362714_56:T>C	250.2	95.8621	3	3	3	2	1	2	3	1	2	3	3	2	1	2	3	3	3	3	3	3	3	3	1	3	3	3	3	1	2	1	2	3	3	3	3	2	1	2	1	3	3	2	1	3	3	2
cod	3364300_63:C>T	251.3	96.2835	3	3	3	2	1	2	3	1	2	3	3	2	1	2	3	3	3	3	3	3	3	3	1	3	3	3	3	1	2	1	2	3	3	3	3	2	1	2	1	3	3	2	1	3	3	2
cod	7414870_63:A>G	253	96.9349	3	3	3	2	1	2	3	1	2	3	3	2	1	2	3	3	3	3	3	3	3	3	1	3	3	3	3	1	2	1	2	3	1	3	3	2	1	2	1	3	3	2	1	3	3	2
dom	3578776	254.1	97.3563	0	4	4	2	4	2	4	4	2	4	4	2	4	2	4	4	4	4	2	4	4	4	4	4	0	4	4	4	2	0	2	4	4	4	4	2	4	2	4	4	4	2	4	0	4	2
cod	3349491_58:C>G	255.2	97.7778	3	3	3	2	1	2	3	1	2	3	3	2	1	2	3	3	3	3	3	3	3	3	1	1	3	3	3	1	2	2	2	3	3	3	3	2	1	2	1	3	3	2	1	3	3	2
cod	5200547_46:T>C	256.8	98.3908	3	3	3	2	1	2	3	1	2	3	3	2	1	2	3	3	3	3	3	3	3	3	1	1	3	3	3	1	2	3	2	3	3	3	3	2	1	2	1	3	3	2	1	3	3	2
cod	3365037_56:G>C	263.1	100.805	3	1	3	2	1	2	3	1	2	3	3	2	1	2	3	3	3	3	3	3	3	3	1	3	1	3	3	1	2	3	2	0	2	3	3	2	1	2	1	3	3	2	1	3	2	2
cod	3365270_41:T>C	268.2	102.759	3	3	3	2	1	2	3	1	2	3	3	2	1	2	3	3	3	3	3	3	3	3	1	3	3	3	3	1	2	3	2	3	2	3	3	2	1	2	1	3	3	2	1	3	2	2
cod	3363136_38:G>C	271	103.831	3	3	3	2	1	2	3	1	2	3	3	2	1	2	3	3	3	3	3	3	3	3	1	3	3	3	3	1	2	3	2	3	2	3	3	2	1	2	1	3	3	2	1	3	3	2
cod	3355105_48:G>A	273.2	104.674	3	3	3	2	1	2	3	1	2	3	3	2	1	2	3	3	3	3	3	3	3	3	1	3	3	3	3	1	2	3	2	3	3	3	3	2	1	2	1	3	3	2	1	3	3	2
cod	5220889_20:A>G	274.9	105.326	3	3	3	2	1	2	3	1	2	3	3	2	1	2	3	3	3	3	3	1	3	3	1	3	3	3	3	1	0	3	2	3	1	3	3	2	1	2	1	3	3	2	1	3	3	2
cod	3362943_8:C>T	277.1	106.169	3	3	3	2	3	2	3	1	2	3	3	2	1	2	3	3	3	3	3	3	3	3	1	3	3	3	3	1	3	3	2	3	3	3	3	2	1	2	1	3	3	2	1	3	3	2
cod	3365126_40:C>G	279.3	107.011	3	3	3	2	1	2	3	1	2	3	3	2	1	2	3	3	3	3	3	3	3	3	1	3	3	3	3	1	2	3	2	3	3	3	3	2	1	2	1	3	3	2	1	3	3	2
cod	3364855_54:C>T	281.5	107.854	3	3	3	2	1	2	3	1	2	3	3	2	1	2	3	3	3	3	3	3	3	3	1	3	3	3	3	1	2	3	2	3	3	3	3	2	1	2	1	3	3	2	1	1	3	2
dom	3360988	282.6	108.276	0	4	4	2	4	2	4	4	2	4	4	2	4	2	4	4	4	4	4	4	4	4	4	2	4	4	4	4	2	0	2	4	4	4	4	2	4	2	4	4	0	2	4	0	4	2
cod	5497134_9:T>A	283.7	108.697	3	3	3	2	1	2	1	1	2	3	3	2	1	2	3	3	3	3	3	3	3	1	3	3	3	3	3	3	2	3	2	3	3	3	3	2	1	2	3	3	3	2	1	3	3	2
dom	3579125	284.8	109.119	4	4	2	2	4	2	4	4	2	4	0	2	4	2	4	4	4	4	4	4	4	0	4	4	4	4	4	4	2	4	2	4	4	4	4	2	4	2	4	4	4	2	4	4	4	2
cod	5208190_63:G>A	285.8	109.502	3	3	3	2	1	2	3	1	2	3	3	2	1	2	3	3	3	3	3	3	3	3	1	3	3	3	3	1	2	3	2	3	3	3	3	2	1	2	1	3	3	2	1	3	3	2
dom	3343569	287.9	110.307	4	4	4	2	4	2	4	4	2	4	4	2	4	2	4	4	4	4	4	4	4	4	4	0	4	2	0	4	2	4	2	4	4	4	4	2	4	2	4	4	2	2	4	4	4	2
cod	3600205_26:G>C	290	111.111	3	3	3	2	1	2	3	1	2	3	3	2	1	2	3	3	3	3	3	3	3	3	1	3	3	2	3	1	2	3	2	3	3	2	3	2	1	2	1	3	3	2	1	3	3	2
cod	5203779_42:A>G	291.6	111.724	3	3	3	2	1	2	3	1	2	3	3	2	1	2	3	3	3	3	3	3	3	3	1	3	3	3	3	1	2	3	2	3	3	2	3	2	1	2	1	3	3	2	1	3	3	2
cod	3363776_16:G>A	293.8	112.567	3	3	3	2	1	2	3	1	2	3	3	2	1	2	3	3	3	3	3	3	3	3	1	3	3	3	3	1	2	3	2	2	3	2	3	2	1	2	1	3	3	2	1	3	3	2
cod	3596368_23:C>G	296	113.41	3	3	3	2	1	2	3	1	2	3	3	2	1	2	3	3	3	3	3	3	3	3	1	3	3	3	3	1	2	3	2	3	3	3	3	2	1	2	1	3	3	2	1	3	3	2
cod	3595306_34:T>C	297.1	113.831	3	3	3	2	1	2	3	1	2	3	3	2	1	2	3	3	3	3	3	3	3	3	1	3	2	3	3	1	2	3	2	3	3	3	3	2	1	2	1	3	3	2	1	3	3	2
cod	3364606_19:C>A	298.2	114.253	3	3	3	2	1	2	3	1	2	3	3	2	1	2	3	3	3	3	3	3	3	3	1	3	1	3	3	1	2	3	2	3	3	3	3	2	1	2	1	3	3	2	1	3	3	2
cod	3362042_23:G>T	299.3	114.674	3	3	3	2	1	2	3	1	2	3	3	2	1	2	3	3	3	3	3	3	3	3	1	3	3	3	3	1	2	3	2	3	3	3	3	2	1	2	1	3	3	2	1	3	3	2
cod	3599342_56:C>T	300.4	115.096	3	3	3	2	1	2	3	1	2	3	3	2	1	2	3	3	3	3	3	3	3	3	3	3	3	3	3	1	2	3	2	3	3	3	3	2	1	2	1	3	3	2	1	3	3	2
cod	3358690_34:T>C	301.5	115.517	3	3	3	2	1	2	3	1	2	3	3	2	1	2	3	3	3	3	3	3	3	3	1	3	3	3	3	1	2	3	2	3	3	3	3	2	1	2	1	3	3	2	1	3	3	2
dom	3341842	301.5	115.517	4	4	4	2	4	2	4	4	2	4	4	2	4	2	4	4	0	4	4	4	4	4	4	4	4	4	4	4	2	4	2	0	4	4	4	2	4	2	4	4	4	2	4	4	4	2
dom	3342242	301.5	115.517	4	4	4	2	4	2	4	4	2	4	4	2	4	2	4	4	0	4	4	4	4	0	4	4	0	4	4	4	2	4	2	4	0	4	4	2	4	2	4	4	4	2	4	4	4	2
cod	3364620_9:T>G	302	115.709	3	3	3	2	1	2	3	1	2	3	3	2	1	2	3	3	3	3	3	3	3	3	1	3	3	3	3	1	2	3	2	3	3	3	3	2	1	3	1	3	3	2	1	3	3	2
cod	3355801_8:G>A	303.1	116.13	3	3	3	2	1	2	3	1	2	3	3	2	1	2	3	3	3	3	3	3	3	3	1	3	3	3	3	1	2	3	2	3	3	3	3	2	1	2	1	3	3	2	1	3	3	2
cod	5228038_44:A>G	304.2	116.552	3	3	3	2	1	2	3	1	2	3	3	2	1	2	3	3	3	3	3	3	3	3	1	3	3	3	3	1	2	3	2	3	3	3	3	2	1	2	1	3	3	2	1	3	3	2
cod	3347755_27:G>A	305.3	116.973	3	3	3	2	1	2	3	1	2	3	3	2	1	2	3	3	3	3	3	3	3	3	1	3	3	3	3	1	2	3	2	3	3	3	3	2	1	2	1	3	3	2	1	3	3	2
cod	3364497_14:G>A	306.4	117.395	3	3	3	2	1	3	3	1	2	3	3	2	1	2	3	3	3	3	3	3	3	3	1	3	3	3	3	1	2	3	2	3	3	3	3	2	1	2	1	3	3	2	1	3	3	2
cod	5219061_44:T>C	308.1	118.046	3	3	3	2	1	2	3	1	2	3	3	2	1	2	3	3	3	3	3	3	3	3	1	3	3	3	3	1	2	3	2	3	3	3	1	2	1	2	1	3	3	2	1	3	3	2
cod	3745996_7:G>A	310.8	119.08	3	3	3	2	1	2	3	1	2	3	3	2	1	2	3	3	3	3	3	3	3	3	1	3	3	3	3	1	2	3	2	3	3	3	1	2	1	2	1	3	3	2	1	2	3	2
cod	5499255_28:G>A	313.6	120.153	3	3	3	2	1	2	3	1	2	3	3	2	1	2	3	3	3	3	3	3	3	3	1	3	3	3	3	1	2	3	2	3	3	3	3	2	1	2	1	3	3	2	1	3	3	2
cod	3344611_7:C>G	314.7	120.575	3	3	3	2	1	2	3	1	2	3	3	2	1	2	3	3	3	3	3	3	3	3	1	3	3	3	3	1	2	3	2	3	3	3	3	2	1	2	1	3	3	2	1	3	3	2
cod	3906548_67:G>T	316.9	121.418	3	3	3	2	1	2	3	1	2	3	3	2	1	2	3	3	3	3	3	3	3	3	1	3	3	3	3	1	2	3	2	3	3	3	3	2	1	2	1	3	1	2	1	3	3	2
cod	3595760_58:A>G	319.7	122.49	3	3	3	2	1	2	3	1	2	3	3	2	1	2	3	3	2	3	3	3	3	3	1	3	3	3	3	1	2	3	2	3	3	3	3	2	1	2	1	3	3	2	1	3	3	2
cod	3353700_39:A>G	320.7	122.874	3	3	3	2	1	2	3	1	2	3	3	2	1	2	3	3	3	3	3	3	3	3	1	3	3	3	3	1	2	3	2	3	3	3	3	2	1	2	1	3	3	2	1	3	3	2
cod	3587458_47:G>C	321.8	123.295	3	3	3	2	1	2	3	1	2	3	3	3	1	2	3	3	3	3	3	3	3	3	1	3	3	3	3	1	2	3	2	3	3	3	3	2	1	2	1	3	3	2	1	3	3	2
cod	3596306_37:A>G	322.4	123.525	3	3	3	2	1	2	3	1	2	3	3	3	1	2	3	3	3	3	3	3	3	3	1	3	3	3	3	1	2	3	2	3	3	3	3	2	1	2	1	3	3	2	1	3	3	2
cod	3362127_40:A>G	323.5	123.946	3	3	3	2	1	2	3	1	2	3	3	2	1	2	3	3	3	3	3	3	3	3	1	3	3	3	3	1	2	3	2	3	3	3	3	2	1	2	1	3	3	2	1	3	3	2
cod	3740370_38:C>A	324.6	124.368	3	3	3	2	1	2	3	1	2	3	3	2	1	2	3	3	3	3	3	3	3	3	1	3	3	3	3	1	2	3	2	3	3	3	2	2	1	2	1	3	3	2	1	3	3	2
cod	3737678_5:C>T	325.1	124.559	3	3	3	2	1	2	3	1	2	3	3	2	1	2	3	3	3	3	3	3	3	3	1	3	3	3	3	1	2	3	2	3	3	3	2	2	1	2	1	3	3	2	1	3	3	2
cod	3351206_27:T>G	326.8	125.211	3	3	3	2	1	2	3	1	2	3	3	2	1	2	3	3	3	3	3	3	3	3	1	3	3	3	3	1	2	3	2	3	3	3	2	2	1	2	1	3	3	2	1	3	3	2
dom	5207409	327.8	125.594	4	4	4	2	4	2	4	4	2	4	4	2	4	2	4	4	4	4	4	4	4	4	4	4	4	4	4	4	2	4	2	0	4	0	0	2	4	2	4	4	4	2	4	4	0	2
cod	5209463_55:T>C	329	126.054	3	3	3	2	1	2	3	3	2	3	3	2	1	2	3	3	3	3	3	3	3	3	1	3	3	3	1	1	2	3	2	3	3	2	3	2	1	2	1	1	3	2	1	3	3	2
dom	5040716	332.1	127.241	4	4	4	2	4	2	0	4	2	4	4	2	4	2	4	4	4	4	4	4	4	4	4	4	2	4	0	4	2	4	2	4	4	0	4	2	4	2	4	4	4	2	4	4	4	2
cod	3352426_66:C>A	334.2	128.046	3	3	3	2	1	2	3	1	2	3	3	2	1	2	3	3	3	3	3	3	3	3	1	3	3	3	1	1	2	3	2	3	3	3	3	2	1	2	1	3	3	2	1	3	3	2
cod	3357676_28:G>C	334.8	128.276	3	3	3	2	1	2	3	1	2	3	3	2	1	2	3	3	3	3	3	3	3	3	1	3	3	3	3	1	2	3	2	3	3	3	3	2	1	2	1	3	3	2	1	3	3	2
cod	3360449_32:C>T	335.3	128.467	3	3	3	2	1	2	3	1	2	3	3	2	1	2	3	3	3	3	3	3	3	3	1	3	3	3	3	1	2	3	2	3	3	3	3	2	1	2	1	2	3	2	1	3	3	2
cod	3592780_49:C>T	336.4	128.889	3	3	3	2	1	2	3	1	2	3	3	2	1	2	3	3	3	3	3	3	3	3	1	3	3	3	3	1	2	3	2	3	3	3	3	2	1	2	1	3	3	2	1	3	3	2
cod	3907837_19:C>G	338.1	129.54	3	3	3	2	1	2	3	1	2	3	3	2	1	2	3	3	3	3	3	3	3	3	1	2	3	1	3	1	2	3	2	3	3	3	3	2	1	2	1	3	3	2	1	3	3	2
cod	3742420_14:A>G	343.1	131.456	3	3	3	2	1	2	3	1	2	3	3	2	1	2	3	3	3	3	3	3	3	3	1	2	3	3	3	1	2	3	2	3	3	3	2	2	1	2	1	3	3	2	1	3	3	2
cod	3357895_31:C>A	347	132.95	3	3	3	2	1	2	3	1	2	3	3	2	1	2	3	3	3	3	3	3	3	3	1	3	3	3	3	1	2	3	2	3	3	3	3	2	1	2	1	3	3	2	1	3	3	2
cod	5210585_11:T>C	348.1	133.372	3	3	3	2	1	2	3	1	2	3	3	2	1	2	3	3	3	3	3	3	3	3	1	3	3	3	3	1	2	3	2	3	3	3	3	2	1	2	1	3	3	2	1	3	3	2
cod	3907276_57:A>G	350.9	134.444	3	3	3	2	1	2	3	1	3	3	3	2	1	2	3	3	3	3	3	3	3	3	1	3	3	3	3	1	2	3	2	3	3	3	3	2	1	2	1	3	1	2	1	3	3	2
cod	3595600_5:T>A	353.6	135.479	3	3	3	2	1	2	3	1	2	3	3	2	1	2	3	3	3	3	3	3	3	3	1	3	3	3	3	1	2	3	2	3	3	3	3	2	1	2	1	3	1	2	1	3	3	2
cod	3365197_16:G>A	355.8	136.322	3	3	3	2	1	2	3	1	2	3	3	2	1	2	3	3	3	3	3	3	3	3	1	3	3	3	3	1	2	3	2	3	3	3	3	2	1	2	1	3	3	2	1	3	3	2
cod	3353209_22:G>A	360.3	138.046	3	3	3	2	1	2	3	1	2	3	3	2	1	2	3	3	3	3	3	3	3	3	1	3	2	2	3	1	2	3	2	3	2	3	3	2	1	2	1	3	3	2	1	3	3	2
cod	5796238_10:G>T	363.6	139.31	3	3	3	2	1	2	3	1	2	3	3	2	1	2	3	3	3	3	3	3	3	3	1	3	3	3	3	1	2	3	2	3	3	3	3	2	1	2	1	3	3	2	1	3	3	2
dom	7088309	364.7	139.732	4	4	4	2	4	2	4	4	2	4	4	2	4	2	4	4	4	4	4	4	4	4	4	0	4	4	4	4	2	4	2	0	4	4	4	2	4	2	4	4	4	2	4	0	4	2
cod	3363383_5:A>G	366.9	140.575	3	3	3	2	1	2	3	1	2	3	3	2	1	2	3	3	3	1	3	3	3	3	1	3	3	3	3	1	2	3	2	3	3	3	3	2	1	2	3	3	3	2	1	3	3	2
cod	3346527_44:A>T	368	140.996	3	3	3	2	1	2	3	1	2	3	3	2	1	2	3	3	3	1	3	3	3	3	1	3	3	3	3	1	2	3	2	3	3	3	3	2	1	2	3	3	3	2	1	3	3	2
cod	3585057_37:G>C	369.1	141.418	3	3	3	2	1	2	3	1	2	3	3	2	1	2	3	3	3	1	3	3	3	3	1	3	3	3	3	1	2	3	2	3	3	3	3	2	1	2	3	3	3	2	1	3	3	2
cod	5502703_15:G>T	371.3	142.261	3	3	3	2	1	2	3	1	2	3	3	2	1	2	3	3	3	1	3	3	3	3	1	3	3	1	3	1	2	3	2	3	3	3	3	2	1	2	3	3	3	2	1	3	3	2
cod	5497809_14:G>A	373.6	143.142	3	3	3	2	1	2	3	1	2	3	3	2	1	2	3	3	3	1	3	3	3	3	1	3	3	3	3	0	2	3	2	3	3	3	3	2	1	2	3	3	3	2	0	3	3	2
cod	3362644_68:T>G	375.8	143.985	3	3	3	2	1	2	3	1	2	3	3	2	1	2	3	3	3	1	3	3	3	3	1	3	3	3	3	1	2	3	2	3	3	3	2	2	1	2	3	3	3	2	1	3	3	2
cod	3596474_11:A>C	378.6	145.057	3	3	3	2	1	2	3	1	2	3	3	2	1	2	3	3	3	1	3	3	3	3	1	3	3	3	3	1	2	1	2	3	3	3	3	2	1	2	3	3	3	2	1	3	3	2
cod	3346668_20:A>G	380.8	145.9	3	3	3	2	1	2	3	1	2	3	3	2	1	2	3	3	3	1	3	3	3	3	1	3	3	3	3	1	2	3	2	3	3	3	3	2	1	2	3	3	3	2	1	3	3	2
cod	5204547_10:A>T	383.6	146.973	3	3	3	2	1	2	3	1	2	3	3	2	3	2	3	3	3	1	3	3	3	3	1	3	3	3	3	1	2	3	2	3	3	2	3	2	1	2	3	3	3	2	1	3	3	2
cod	3353092_14:A>C	385.8	147.816	3	3	3	2	1	2	3	1	2	3	3	2	1	2	3	3	3	1	3	3	3	3	1	3	3	3	3	1	2	3	2	3	3	3	3	2	1	2	3	3	3	2	1	3	3	2
cod	3364831_14:C>A	389.7	149.31	3	3	3	2	1	2	3	1	2	3	3	2	1	2	3	3	3	1	3	3	3	3	1	3	1	3	3	1	2	3	2	3	3	3	3	2	1	2	3	3	3	0	1	3	3	2
cod	5218658_40:C>T	398.1	152.529	3	3	3	2	1	2	3	1	2	3	3	2	1	2	3	3	3	1	3	3	3	3	1	3	3	3	3	1	2	2	2	2	2	3	3	2	1	2	3	3	3	2	1	1	0	2
dom	3354102	403.1	154.444	2	4	4	2	4	2	4	4	2	4	4	2	4	2	4	4	4	4	4	4	0	4	4	4	4	4	4	4	2	4	2	4	4	4	4	2	4	2	4	4	4	2	4	4	4	2
cod	5796729_49:G>C	404.1	154.828	3	3	3	2	1	2	3	1	2	3	3	2	1	2	3	3	3	1	3	3	3	3	1	3	3	3	3	1	2	3	2	3	3	3	3	2	1	2	3	3	3	2	1	3	3	2
cod	7413154_15:G>A	405.2	155.249	3	3	3	2	1	2	3	1	2	3	3	2	1	2	3	3	3	1	3	3	3	3	1	3	3	3	3	1	2	3	2	3	3	3	3	2	1	2	3	3	3	2	1	3	3	2
cod	3358772_32:C>A	406.3	155.67	3	3	3	2	1	2	3	1	2	3	3	2	1	2	3	3	3	1	3	3	3	3	1	3	3	3	3	1	2	3	2	3	3	3	3	2	1	2	3	3	3	2	1	3	3	2
cod	3732578_39:G>A	410.3	157.203	3	3	3	2	1	2	3	1	2	3	3	2	1	2	3	3	3	1	3	3	3	3	1	3	3	3	3	1	2	1	2	0	1	2	3	2	1	2	3	3	3	2	1	3	3	2
cod	5207196_5:G>C	416.6	159.617	3	3	3	2	1	2	3	1	2	3	3	2	1	2	3	3	3	1	3	3	3	3	1	3	3	3	3	1	2	3	2	3	3	2	3	2	1	2	3	3	3	2	1	3	2	2
cod	3745192_21:C>G	420.5	161.111	3	3	3	2	1	2	3	1	2	3	3	2	1	2	3	3	3	1	3	3	3	3	1	3	3	3	3	1	2	3	2	3	3	3	3	2	1	2	3	3	2	2	1	3	3	2
cod	3364774_28:G>A	421.7	161.571	3	3	3	2	1	2	3	1	2	3	3	2	1	2	3	3	3	1	3	3	3	3	1	3	3	3	3	1	2	3	2	0	3	3	3	2	1	2	3	3	0	2	0	2	0	2
cod	3364774_21:G>C	423.4	162.222	3	3	3	2	1	2	3	1	2	3	3	2	1	2	3	3	3	1	3	3	3	3	1	3	3	3	2	1	2	3	2	1	3	3	3	2	1	2	3	3	1	2	1	2	1	2
cod	3364774_23:G>C	426.2	163.295	3	3	3	2	1	2	3	1	2	3	3	2	1	2	3	3	3	1	3	3	3	3	1	3	3	3	3	1	2	3	2	1	3	3	3	2	1	2	3	3	1	2	1	3	1	2
cod	5501071_6:A>G	431.3	165.249	3	3	3	2	1	2	3	1	2	3	3	2	1	2	3	3	3	1	3	3	3	3	1	3	3	3	3	1	2	2	2	0	3	1	3	2	1	2	3	3	3	2	3	3	1	2
cod	3743939_12:T>C	434.6	166.513	3	3	3	2	1	2	3	1	2	3	3	2	1	2	3	3	3	1	3	3	3	3	1	3	3	3	3	1	2	3	2	3	3	3	3	2	1	2	3	3	3	2	3	3	3	2
cod	3600729_26:C>G	436.3	167.165	3	3	3	3	1	2	3	1	2	3	3	2	1	2	3	3	3	1	3	3	3	3	1	3	3	3	2	1	2	3	2	3	3	3	3	2	1	2	3	3	3	2	1	3	3	2
cod	3892231_54:A>G	437.4	167.586	3	3	3	3	1	2	3	1	2	3	3	2	1	2	3	3	3	1	3	3	3	3	1	3	1	3	2	1	2	3	2	3	3	3	3	2	1	2	3	3	3	2	1	3	3	2
cod	3345874_9:C>T	437.9	167.778	3	3	3	3	1	2	3	1	2	3	3	2	1	2	3	3	3	1	3	3	3	3	1	3	1	3	2	1	2	3	2	3	3	3	3	2	1	2	3	3	3	2	1	3	3	2
cod	3600350_63:A>T	440.2	168.659	3	3	3	3	1	2	3	1	2	3	3	2	1	2	3	3	3	1	3	3	3	3	0	3	1	3	2	0	2	3	2	3	3	3	3	2	1	3	3	3	3	2	1	3	3	2
cod	3347426_18:T>C	441.4	169.119	3	3	3	3	1	2	3	1	2	3	3	2	1	2	3	3	3	1	3	3	3	3	1	3	1	3	2	1	2	3	3	3	3	3	3	2	1	3	3	3	3	2	1	3	3	2
cod	3351779_51:C>G	441.9	169.31	3	3	3	3	1	2	3	1	2	3	3	2	1	2	3	3	3	1	3	3	3	1	1	3	1	3	2	1	2	3	3	3	3	3	3	2	1	3	3	3	3	2	1	3	3	2
cod	3585954_12:C>T	442.5	169.54	3	3	3	3	1	2	3	1	2	3	3	2	1	2	3	3	3	1	3	3	3	1	1	3	3	3	2	1	2	3	3	3	3	3	3	2	1	3	3	3	3	2	1	3	3	2
cod	3363253_5:C>A	444.7	170.383	3	3	3	3	1	2	3	1	2	3	3	2	1	2	3	3	3	1	3	3	3	1	1	3	3	3	2	1	2	3	3	3	3	3	2	2	1	3	3	3	3	2	1	3	3	2
cod	3364809_26:G>A	449.7	172.299	3	3	2	3	1	2	3	1	2	3	3	2	1	2	3	3	3	1	3	3	3	1	3	3	3	3	2	1	2	3	3	3	3	3	2	2	1	3	3	3	2	2	1	3	1	2
cod	3581344_35:G>T	451.9	173.142	3	3	2	3	1	2	3	1	2	3	3	2	1	2	3	3	3	1	3	3	3	1	3	3	3	3	2	1	2	3	3	3	3	3	3	2	1	3	3	3	3	2	1	3	3	2
cod	3588658_22:C>T	453.6	173.793	3	3	2	3	1	2	3	1	2	3	3	2	1	2	3	3	3	1	3	3	3	1	3	3	3	3	2	1	2	3	3	3	3	3	3	2	1	3	3	3	3	2	1	3	3	2
cod	3906957_14:G>A	458.6	175.709	3	3	2	3	1	2	3	1	2	3	3	2	1	2	3	3	3	3	3	3	3	1	3	3	3	3	2	1	2	3	3	2	3	3	3	2	1	1	3	3	3	2	1	3	3	2
cod	3601172_53:C>T	460.3	176.36	3	3	2	3	1	2	3	1	2	3	3	2	1	2	3	3	3	3	3	3	3	1	3	3	3	3	2	1	2	3	3	2	3	3	2	2	1	3	3	3	3	2	1	3	3	2
cod	3595885_53:C>G	461.4	176.782	3	3	2	3	1	2	3	1	2	3	3	2	1	2	3	3	3	3	3	3	3	1	3	3	3	3	2	3	2	3	3	2	3	3	2	2	1	3	3	3	3	2	1	3	3	2
cod	3590057_56:C>T	463.6	177.625	3	3	2	3	1	2	3	1	2	3	3	2	1	2	3	3	3	3	3	3	3	1	1	3	3	3	2	3	2	3	3	2	3	3	2	2	1	3	3	3	3	2	1	3	3	2
cod	3348806_62:C>G	464.1	177.816	3	3	2	3	1	2	3	1	2	3	3	2	1	2	3	3	3	3	3	3	3	1	3	3	3	3	2	3	2	3	3	2	3	3	2	2	1	3	3	3	3	2	1	3	3	2
cod	3355362_24:A>C	464.7	178.046	3	3	2	3	1	2	3	1	2	3	3	2	1	2	3	3	3	3	3	3	3	1	3	3	3	3	2	3	2	3	3	2	3	3	2	2	1	3	3	3	3	2	1	3	3	2
cod	3363276_14:A>G	466.3	178.659	3	3	2	3	1	2	3	1	2	3	3	2	1	2	3	3	3	3	3	3	3	1	3	3	3	3	2	3	2	3	3	2	3	3	2	2	1	3	3	3	3	2	1	3	3	2
cod	3593557_16:C>G	472	180.843	3	3	2	3	1	2	3	1	2	3	3	2	1	2	3	3	3	3	3	3	3	1	3	3	3	3	2	2	2	3	3	2	3	3	2	2	1	3	2	3	3	2	1	2	3	2
cod	3342944_18:G>T	476.4	182.529	3	3	2	3	1	2	3	1	2	3	3	2	1	2	3	3	3	3	3	3	3	1	3	3	3	3	2	3	2	3	3	2	3	3	2	2	1	3	3	3	3	2	1	2	3	2
cod	3746132_5:A>G	478.6	183.372	3	3	2	3	1	2	3	1	2	3	3	2	1	2	3	3	3	3	3	3	3	1	3	3	2	3	2	3	2	3	3	2	3	3	2	2	1	1	3	3	3	2	1	2	3	2
cod	3363445_27:T>G	481.4	184.444	3	3	2	3	1	2	3	1	2	3	3	2	1	2	3	3	3	3	3	3	3	1	3	3	3	3	2	3	2	3	3	2	3	3	2	2	1	3	3	3	3	2	1	2	3	2
cod	5223292_13:A>G	483.6	185.287	3	3	2	3	1	2	3	1	2	3	3	2	1	2	3	3	3	3	3	3	3	1	3	3	3	3	2	3	2	3	3	2	3	3	2	2	1	3	3	3	3	2	1	2	3	2
cod	3597550_7:G>A	486.9	186.552	3	3	2	3	1	2	3	1	2	3	1	2	1	2	3	3	3	3	3	3	3	1	3	3	1	2	2	2	2	3	3	2	3	3	2	2	1	3	3	3	3	2	1	2	3	2
cod	3363958_10:C>T	490.8	188.046	3	3	2	3	1	2	3	1	2	3	3	2	1	2	3	3	3	3	3	3	3	1	3	3	3	3	2	3	2	3	3	2	3	3	2	2	1	3	3	3	2	2	1	2	3	2
cod	5224538_24:G>T	491.4	188.276	3	3	2	3	1	2	3	1	2	3	3	2	1	2	3	2	3	3	3	3	3	1	3	3	3	3	2	3	2	3	3	2	3	3	2	2	1	3	3	3	2	2	1	2	3	2
cod	3587902_30:A>G	491.9	188.467	3	2	2	3	1	2	3	1	2	3	3	2	1	2	3	2	3	3	3	3	3	1	3	3	3	3	2	3	2	3	3	2	3	3	2	2	1	3	3	3	2	2	1	2	3	2
dom	3899218	493	188.889	4	2	2	4	4	2	4	4	2	4	4	2	4	2	4	2	4	4	4	4	4	4	4	4	4	4	2	4	2	4	0	2	0	0	2	2	4	4	0	4	2	2	4	2	4	2
cod	3344123_17:C>T	494.1	189.31	3	2	2	3	1	2	1	1	2	3	3	2	3	2	3	2	3	3	3	3	3	1	3	3	3	3	2	3	2	3	3	2	3	3	2	2	1	3	3	3	2	2	1	2	3	2
dom	3902104	495.2	189.732	4	2	2	4	4	2	4	4	2	4	4	2	4	2	4	2	0	4	4	4	4	4	4	4	4	4	2	4	2	4	4	2	4	4	2	2	4	4	4	4	2	2	4	2	4	2
cod	5501940_13:G>A	498.7	191.073	3	2	2	3	1	2	3	1	2	3	3	2	1	2	3	2	3	3	3	3	3	1	3	3	3	3	2	3	2	3	3	2	1	3	2	2	1	1	3	3	2	2	1	2	1	2
cod	7086680_8:G>A	505.1	193.525	3	2	2	3	1	2	1	1	2	3	3	2	1	2	3	2	3	3	3	3	3	1	3	3	3	3	2	3	2	3	2	2	3	3	2	2	1	3	2	3	2	2	1	2	3	2
cod	3344123_55:A>G	509.2	195.096	3	2	2	3	1	2	1	1	2	3	3	2	1	2	3	2	3	3	3	3	3	1	3	3	3	3	2	3	2	3	3	2	3	3	2	2	1	3	3	3	2	2	1	2	3	2
cod	6211418_29:A>C	511.4	195.939	3	2	2	3	1	3	1	1	2	3	3	2	1	2	3	2	3	3	3	3	3	1	3	3	3	3	2	3	2	3	3	2	3	3	2	2	1	3	3	3	3	2	3	2	3	3
cod	3732926_10:G>C	514.7	197.203	3	2	3	3	1	3	1	1	2	3	3	2	1	2	3	2	3	3	3	3	3	1	3	3	3	3	2	3	3	3	3	2	3	3	2	3	1	3	3	2	2	2	3	2	3	3
cod	3354220_37:A>G	515.8	197.625	3	2	3	3	3	3	1	1	2	3	3	2	1	2	3	2	3	3	3	3	3	1	3	3	3	3	2	3	3	3	3	2	3	3	2	3	1	3	3	2	2	2	2	2	3	3
cod	5043166_10:C>G	518.6	198.697	3	2	3	3	1	3	1	1	2	3	3	2	1	2	3	2	3	3	3	3	3	1	3	3	3	3	2	3	3	3	3	2	3	3	2	3	1	3	2	2	2	2	3	2	3	3
cod	5043166_49:A>G	519.1	198.889	3	2	3	3	1	3	1	1	2	3	3	2	1	2	3	2	3	3	3	3	3	1	3	3	3	3	2	3	3	3	3	2	3	3	2	3	1	3	2	2	2	2	3	2	3	3
cod	3350883_63:C>G	521.3	199.732	3	2	3	3	1	3	1	3	2	3	3	2	1	2	3	2	3	3	3	3	3	1	3	3	3	3	2	3	3	3	3	2	3	3	2	3	1	3	2	2	2	2	3	2	3	3
cod	5204965_62:C>T	522.4	200.153	3	2	3	3	1	3	1	3	2	3	3	2	1	2	3	2	3	3	3	3	3	1	3	3	3	3	2	3	3	3	3	2	3	3	2	3	1	3	2	2	2	3	3	2	3	3
cod	3356625_6:C>G	524	200.766	3	2	3	3	1	3	1	3	2	3	3	2	1	2	3	2	3	3	3	3	3	1	3	2	3	3	2	3	3	3	3	2	3	3	2	3	1	3	2	2	2	3	3	2	3	3
cod	3362828_8:G>T	525.7	201.418	3	2	3	3	1	3	1	3	2	3	3	2	1	2	3	2	3	3	3	3	3	1	3	3	3	3	2	3	3	3	3	2	3	3	2	3	1	3	2	2	2	3	3	2	3	3
dom	4486054	526.7	201.801	4	2	4	4	4	4	4	4	2	4	4	2	4	2	2	2	4	4	4	4	4	4	4	4	4	4	2	4	4	4	4	2	4	4	2	4	4	4	2	2	2	4	4	2	4	4
cod	3743257_50:G>C	527.7	202.184	3	2	3	3	1	3	1	3	2	3	3	2	1	2	3	2	3	3	3	3	3	1	3	3	3	3	2	3	3	3	3	2	3	3	2	3	1	3	2	2	2	3	3	2	3	3
cod	3361590_18:G>A	528.8	202.605	3	2	3	3	1	3	1	3	2	3	3	2	1	2	3	2	3	3	3	3	3	1	3	3	3	3	2	3	3	3	3	2	3	3	2	3	1	3	2	2	2	3	3	2	3	3
cod	3593280_33:T>C	532.2	203.908	3	2	3	3	3	3	1	3	2	3	2	2	1	2	3	2	2	3	3	3	3	1	3	3	3	3	2	3	3	3	3	2	3	3	3	3	3	3	2	2	2	3	3	2	3	3
cod	3598861_37:A>G	532.7	204.1	3	2	3	3	3	3	1	3	2	3	2	2	1	2	3	2	2	3	3	3	3	1	3	3	3	3	2	3	3	3	3	2	3	3	3	3	3	3	2	2	2	3	3	2	3	3
cod	3359219_19:T>C	533.8	204.521	3	2	3	3	3	3	1	3	2	3	2	2	1	2	3	2	2	3	3	3	3	1	3	3	3	3	2	3	3	3	3	2	3	3	3	3	3	3	2	2	2	3	3	2	3	3
cod	3582536_47:C>G	536	205.364	3	2	3	3	3	3	1	3	2	3	2	2	1	2	3	2	2	3	3	3	3	1	3	3	3	3	2	3	3	3	3	2	3	3	3	3	3	3	2	2	2	3	3	2	3	3
cod	3730597_15:G>A	538.8	206.437	3	2	3	3	3	3	1	3	2	3	2	2	1	2	3	2	2	3	3	3	3	1	3	3	3	3	2	3	3	1	3	2	3	3	3	3	1	3	2	2	2	3	3	2	3	1
cod	4487062_7:T>C	541	207.28	3	2	3	3	3	3	1	3	2	3	2	2	1	2	3	2	2	3	3	3	3	1	3	3	3	3	2	3	3	3	3	2	3	3	3	3	3	3	2	2	2	3	3	2	3	3
cod	3354441_39:T>C	542.1	207.701	3	2	3	3	3	3	1	3	2	3	2	2	1	2	3	2	2	3	3	3	3	1	3	3	3	3	2	3	3	3	3	2	3	3	3	3	3	3	2	2	2	3	3	2	3	3
cod	3730597_22:A>G	544.3	208.544	3	2	3	3	3	3	1	3	2	3	2	2	1	2	3	2	2	3	3	3	3	1	3	3	3	3	2	3	1	3	3	2	3	3	3	3	3	3	2	2	2	3	3	2	3	3
cod	3363187_8:T>C	546.5	209.387	3	2	3	3	3	3	1	3	2	3	2	2	1	2	3	2	2	3	3	3	3	1	3	3	3	3	2	3	3	3	3	2	3	3	3	3	3	3	2	2	2	3	3	2	3	3
cod	5216293_32:G>C	548.7	210.23	3	2	3	3	3	3	1	3	2	3	2	2	1	3	3	2	2	3	3	3	3	1	3	3	3	3	2	3	3	3	3	2	3	3	3	3	3	3	2	2	2	3	3	2	3	3
cod	3362628_38:C>A	549.2	210.421	3	2	3	3	3	3	1	3	2	3	2	2	1	2	3	2	2	3	3	3	3	1	3	3	3	3	2	3	3	3	3	2	3	3	3	3	3	3	2	2	2	3	3	2	3	3
cod	3352357_51:A>C	549.8	210.651	3	2	3	3	3	3	1	3	2	3	2	2	1	2	3	2	2	3	3	3	3	1	3	3	3	3	2	3	3	3	3	2	3	3	3	3	3	3	2	2	2	3	3	2	3	3
cod	3733691_11:C>A	554.3	212.375	3	2	3	3	3	3	1	3	3	3	2	2	1	2	3	2	2	3	3	2	3	1	3	3	3	3	2	3	3	3	3	2	3	3	3	3	3	3	2	2	2	3	3	3	3	1
cod	5501248_11:A>G	556.5	213.218	3	2	3	3	3	3	1	3	3	3	2	2	1	2	3	2	2	3	3	2	3	1	3	3	3	3	2	3	2	3	3	2	3	3	3	3	3	3	2	2	2	3	3	3	3	1
cod	5796004_18:T>G	559.8	214.483	3	2	3	3	3	3	1	3	3	3	2	2	1	2	3	2	2	3	3	3	3	1	3	3	3	3	2	3	3	3	3	2	3	3	3	3	3	3	2	2	2	3	3	3	3	1
dom	100000941	560.8	214.866	4	2	4	4	4	4	4	4	4	4	2	2	0	2	4	2	2	4	0	4	4	4	4	4	0	4	2	4	4	4	4	2	4	4	0	4	4	4	2	2	2	4	4	4	0	4
cod	3598334_16:G>C	563.9	216.054	3	2	3	3	3	3	1	3	3	3	2	3	1	2	3	2	2	3	3	3	3	1	3	3	3	3	2	3	3	3	3	2	3	3	3	3	3	1	2	2	2	3	3	3	3	1
cod	5207261_52:C>G	564.4	216.245	3	2	3	3	3	3	1	3	3	3	2	3	1	2	3	2	2	3	3	3	3	1	3	3	3	3	2	3	3	3	3	2	3	3	3	1	3	1	2	2	2	3	3	3	3	1
dom	4098231	565.5	216.667	0	2	4	4	4	4	4	4	4	4	2	4	4	2	4	2	2	4	4	4	4	4	4	4	4	4	2	4	4	4	4	2	4	4	4	4	4	4	2	2	2	4	4	4	4	4
cod	3356946_25:C>T	566.5	217.05	3	2	3	3	1	3	3	1	3	3	2	3	1	2	3	2	2	3	3	3	3	3	1	3	3	3	2	1	3	3	3	2	3	3	3	3	1	3	0	2	2	3	1	3	3	3
dom	3733150	567.6	217.471	4	2	4	4	4	4	4	4	4	4	2	4	4	2	4	2	2	4	4	4	4	4	4	4	4	2	2	4	0	4	4	2	4	4	4	4	4	4	2	2	2	4	0	4	4	4
cod	7086957_11:G>A	568.7	217.893	3	2	3	3	3	3	1	3	3	3	2	3	1	2	3	2	2	3	3	3	3	1	3	3	3	3	2	3	3	3	3	2	3	3	3	3	3	1	2	2	2	3	3	3	3	1
dom	5226263	570.7	218.659	4	2	4	4	4	4	4	4	4	4	2	4	4	2	4	2	2	4	4	4	4	4	4	0	4	4	2	4	4	4	4	2	4	4	4	4	4	4	2	2	2	4	4	4	4	4
cod	5206849_27:A>C	571.7	219.042	3	2	3	3	3	3	1	3	3	3	2	3	1	2	3	2	2	3	3	3	3	1	3	3	3	3	2	3	3	3	3	2	3	3	3	1	1	1	2	2	2	3	3	1	3	1
dom	3591599	572.8	219.464	4	2	4	4	0	4	4	4	4	4	2	4	4	2	4	2	2	4	4	4	4	4	4	0	4	4	2	4	4	4	4	2	4	0	4	4	4	4	2	2	2	0	4	4	0	4
dom	3733584	572.8	219.464	4	2	4	4	4	4	4	4	4	4	2	4	4	2	4	2	2	0	4	4	4	4	0	4	4	4	2	4	4	4	4	2	4	4	4	4	4	4	2	2	2	4	4	4	4	4
cod	3354517_7:A>G	573.9	219.885	3	2	3	3	3	3	1	3	3	3	2	3	3	2	3	2	2	3	3	3	3	1	3	3	3	3	2	3	3	3	3	2	3	3	3	1	3	1	2	2	2	3	3	3	3	1
cod	5216684_53:C>T	577.2	221.149	3	2	3	3	3	3	1	3	3	3	2	3	3	2	3	2	2	3	3	3	3	1	3	3	3	3	2	3	3	3	3	2	3	3	3	1	3	1	2	2	2	3	3	3	3	1
cod	3591002_45:C>T	579.4	221.992	3	2	3	3	3	3	1	3	3	3	2	3	3	2	3	2	2	3	3	3	3	1	3	3	3	3	2	3	3	3	3	2	3	3	3	1	2	1	2	2	2	3	3	3	3	1
cod	3345800_15:G>A	581.6	222.835	3	2	3	3	3	3	1	3	3	3	2	3	3	2	3	2	3	3	3	3	3	1	3	3	3	3	2	3	3	3	3	2	3	3	3	1	3	1	2	2	2	3	3	3	3	1
cod	3347938_37:C>A	585	224.138	3	2	3	3	3	2	1	3	3	3	2	3	3	2	3	2	2	3	3	3	3	1	3	3	3	3	2	3	3	3	3	2	3	3	3	1	3	1	2	2	2	3	3	3	3	1
cod	3345983_56:C>G	586.6	224.751	3	2	3	3	3	3	1	3	3	3	2	3	3	2	3	2	2	3	3	3	3	1	3	3	3	3	2	3	3	3	3	2	3	3	3	1	3	1	2	2	2	3	3	3	3	1
cod	3597086_66:A>G	588.3	225.2	3	2	3	3	3	3	1	3	3	3	2	3	3	3	3	2	2	3	3	3	3	1	3	3	3	3	2	3	3	3	3	2	3	3	3	1	3	1	3	2	2	3	3	3	3	1
[truncated: 46 more columns]

## Sheet: AdFile4_3
Type	Marker	Distance	Recalculated distance	K2	K3	K4	K5	K6	K14	K15	K16	K17	K18	K19	K20	K21	K22	K23	K24	K25	K26	K27	K28	K29	K30	K31	K32	K34	K35	K36	K39	K41	K42	K43	K47	K48	K49	K50	K51	K52	K54	K55	K56	K57	K58	K59	K61	K63	K64
bkc	XrPt509549	0	0	2	1	1	2	2	1	1	1	1	2	2	2	2	2	2	2	2	1	1	0	1	1	2	2	2	0	1	2	2	2	0	2	2	0	1	1	2	2	2	0	1	1	1	0	2	1
bkc	XrPt507709	3.8	3.20946	2	0	2	2	2	1	1	1	1	2	2	2	2	1	2	1	2	1	1	0	1	0	2	2	2	0	0	2	0	2	2	2	2	2	1	1	2	2	2	2	1	1	1	0	2	1
bkc	XrPt505407	5	4.22297	2	0	2	2	2	1	1	1	1	2	2	2	1	1	2	1	2	1	1	0	1	2	1	2	1	1	1	2	1	2	2	2	2	2	1	1	2	2	2	2	1	1	1	0	2	1
bkc	XrPt507764	13.4	11.3176	2	1	1	2	2	1	1	2	1	2	2	2	1	1	2	1	2	1	1	0	1	2	2	2	2	1	1	2	1	1	2	2	0	2	1	1	1	1	2	0	1	1	1	0	2	1
bkc	XrPt389640	13.4	11.3176	2	1	1	2	2	1	1	2	1	2	2	2	1	1	2	1	2	1	1	0	1	2	2	2	2	1	1	2	1	1	2	2	2	2	1	1	1	1	2	0	1	1	1	0	2	1
bkc	XrPt508572	13.4	11.3176	0	1	1	2	2	1	1	2	1	2	2	2	1	1	2	1	2	1	1	0	1	2	2	2	2	1	1	2	1	1	2	2	2	2	1	1	1	1	2	0	1	1	1	0	2	1
bkc	XrPt390694	20.1	16.9764	2	1	1	2	1	1	1	2	1	1	2	2	2	2	2	1	2	1	2	0	1	1	2	1	2	1	1	2	1	2	2	2	2	1	1	1	1	1	2	2	1	1	1	0	2	1
bkc	XrPt398769	20.1	16.9764	2	1	1	2	1	1	1	2	1	1	2	2	2	2	0	1	2	1	2	0	1	1	2	1	2	1	1	2	1	0	0	0	2	1	1	1	1	1	2	2	1	1	1	0	2	1
bkc	XrPt508643	20.5	17.3142	2	1	0	0	0	1	1	2	1	1	2	2	2	2	0	1	2	0	2	0	1	1	2	1	2	1	1	2	2	2	2	2	2	1	1	0	0	1	2	0	1	1	1	0	2	1
bkc	XrPt506986	25.9	21.875	1	1	2	2	1	1	1	2	1	1	1	2	1	2	2	1	2	1	2	0	1	1	2	1	2	1	1	2	0	2	1	2	2	1	1	1	2	2	2	2	1	1	1	0	2	1
bkc	XrPt401352	25.9	21.875	1	1	2	2	1	1	1	0	1	1	1	0	1	2	2	1	2	1	2	0	1	1	2	1	2	1	1	2	1	2	1	2	2	1	1	1	2	2	2	2	1	1	1	0	2	1
bkc	XrPt505909	29.6	25	1	1	2	2	1	1	1	2	1	1	1	2	1	2	1	1	2	1	2	0	1	1	2	1	0	1	1	2	1	2	2	0	2	1	1	1	2	2	2	0	1	1	1	0	2	1
bkc	XrPt399379	32.6	27.5338	1	2	2	2	1	1	1	2	1	1	1	2	1	2	1	1	2	1	2	0	1	1	2	1	2	1	1	2	0	0	2	2	0	1	1	1	2	2	2	1	1	2	1	0	2	1
bkc	XrPt507157	32.6	27.5338	1	2	2	2	1	1	1	0	1	1	1	2	1	2	1	1	2	1	2	0	1	1	2	1	2	1	1	2	1	0	0	0	0	1	1	1	0	2	2	0	1	2	1	0	2	1
bkc	XrPt399503	33.5	28.2939	1	2	2	2	1	0	1	2	1	1	1	2	1	2	1	1	2	1	2	0	1	1	2	1	2	1	1	2	2	2	2	2	2	1	1	1	2	2	2	2	1	2	1	0	2	0
bkc	XrPt349063	34.3	28.9696	1	2	2	2	1	1	1	2	1	1	1	2	1	2	0	0	2	1	2	0	1	1	2	1	2	1	1	2	2	2	2	2	2	1	1	1	2	2	2	2	1	2	1	0	2	1
bkc	XrPt349351	34.3	28.9696	1	2	2	2	1	1	1	2	1	1	1	2	1	2	0	0	2	1	2	0	1	1	2	1	2	1	1	2	0	2	2	2	2	1	1	1	2	2	2	2	1	2	1	0	2	1
bkc	XrPt400475	37	31.25	1	2	2	2	1	1	1	2	1	0	1	2	1	2	0	1	0	2	2	0	1	1	2	1	2	1	1	2	1	2	2	2	2	2	1	1	2	2	2	2	1	0	2	0	1	1
bkc	XrPt508407	37	31.25	1	2	2	2	1	1	1	2	1	1	1	2	1	2	0	1	2	2	2	0	1	1	2	1	2	1	1	2	1	2	2	2	2	2	1	1	2	2	2	2	1	2	2	0	1	1
bkc	Xapr3.17	39.9	33.6993	1	2	2	2	0	1	1	2	1	1	1	2	1	2	0	1	2	2	2	0	1	1	2	1	2	0	1	2	1	2	2	2	2	2	1	1	2	2	0	2	1	2	2	0	1	1
bkc	XrPt400863	41.5	35.0507	1	2	2	2	1	1	1	0	1	0	1	2	1	2	1	1	2	2	2	0	1	1	2	1	2	2	2	2	1	2	2	2	2	2	1	1	0	2	1	0	1	2	2	0	1	1
bkc	XrPt400450	46.2	39.0203	0	0	2	0	1	1	1	2	1	0	1	2	2	2	2	1	2	2	2	0	1	0	2	1	2	2	2	2	0	2	2	2	2	1	1	1	2	2	1	0	1	2	2	0	1	1
bkc	XrPt400550	46.2	39.0203	1	1	2	2	1	1	1	2	1	1	1	2	2	2	0	1	2	2	2	0	1	1	2	1	2	2	2	2	0	2	2	2	2	1	1	1	2	2	1	2	1	2	2	0	1	1
bkc	XrPt400741	47	39.6959	0	1	2	2	1	1	1	2	1	0	0	0	2	2	1	1	2	2	2	0	0	1	2	0	2	2	0	2	0	0	2	2	2	1	1	1	2	2	1	1	0	2	2	0	1	1
bkc	XrPt506634	49.6	41.8919	1	1	2	0	1	1	1	2	1	1	1	2	0	0	1	1	2	0	0	0	1	1	1	1	0	0	0	2	1	0	0	0	1	1	1	1	1	1	1	1	1	0	0	0	1	1
bkc	XrPt506033	58	48.9865	1	2	2	2	1	1	1	2	1	1	1	2	2	2	2	1	2	0	2	0	1	1	0	1	2	2	1	1	1	2	1	0	2	0	1	1	2	2	1	0	2	0	2	0	1	1
bkc	XrPt402572	58	48.9865	1	2	2	2	1	1	1	2	1	1	1	2	2	2	2	1	2	0	2	0	1	1	0	1	2	2	1	1	1	2	1	0	2	2	1	1	2	2	1	0	2	0	2	0	1	1
bkc	XrPt508674	61.9	52.2804	1	0	2	2	1	1	1	1	0	1	1	2	2	2	0	1	2	2	2	0	1	0	2	1	2	2	1	0	2	2	0	2	2	2	1	1	2	2	0	0	2	2	2	0	1	1
bkc	XrPt401138	62.7	52.9561	1	0	2	2	1	1	1	1	1	0	1	2	2	2	2	0	2	2	2	0	1	1	2	1	2	2	1	1	0	2	0	2	2	1	1	1	2	2	1	2	2	2	2	0	1	1
bkc	XrPt399980	66.2	55.9122	1	1	2	1	1	1	1	1	1	1	1	2	2	2	0	1	2	2	2	0	1	1	2	1	2	2	1	1	2	2	1	2	2	1	1	1	2	2	1	1	2	2	2	0	1	1
bkc	XrPt506598	66.6	56.25	1	0	2	1	1	1	1	1	1	1	1	2	2	2	2	1	2	2	2	0	1	1	2	1	2	2	1	1	2	2	1	2	0	1	1	1	2	2	1	1	2	2	2	0	1	1
bkc	XrPt401296	67.8	57.2635	1	2	2	1	1	1	1	1	1	1	1	2	2	2	2	0	0	2	2	0	1	1	2	1	2	2	1	1	2	2	1	2	2	1	1	1	2	2	1	1	2	1	2	0	1	1
bkc	XrPt505544	69	58.277	1	2	2	1	1	1	1	1	1	1	1	2	2	2	2	1	2	2	2	0	1	1	2	1	2	2	1	1	2	2	1	2	2	1	1	1	2	2	1	1	2	2	2	0	1	1
bkc	XrPt507739	69.4	58.6149	1	2	2	1	1	1	1	1	0	2	1	2	2	2	2	0	2	2	2	0	1	1	2	1	2	2	1	0	2	2	0	2	2	1	1	1	2	2	1	1	2	2	2	0	1	1
bkc	XrPt505325	69.8	58.9527	1	0	2	1	1	1	1	1	1	0	1	2	2	2	2	1	2	2	2	0	1	1	2	1	2	2	1	0	0	2	1	2	2	0	2	1	2	2	1	1	2	0	0	0	1	1
bkc	XrPt507345	76.8	64.8649	1	1	2	1	1	1	1	0	1	1	0	1	2	2	1	0	2	2	2	0	1	1	2	1	2	0	0	1	0	2	1	2	0	2	2	0	2	2	1	1	2	2	2	0	0	2
bkc	XrPt400826	83.6	70.6081	1	1	2	1	1	1	1	1	1	1	1	1	2	2	0	1	2	2	2	0	1	1	2	1	2	0	1	1	0	2	1	2	2	2	2	1	2	2	1	1	2	2	2	0	1	1
bkc	XrPt507575	83.6	70.6081	1	1	2	1	1	1	1	1	1	1	1	1	2	2	0	1	2	2	2	0	1	1	2	1	2	0	1	1	1	2	1	2	0	2	2	1	2	2	1	1	2	2	2	0	1	1
bkc	XrPt348182	85.3	72.0439	1	1	2	1	1	1	1	1	1	1	1	1	2	2	2	1	2	2	2	0	1	1	2	1	2	2	1	1	0	2	1	2	2	2	2	1	2	2	1	1	2	2	2	0	1	1
bkc	XrPt390724	85.3	72.0439	1	1	2	1	1	1	1	1	1	1	1	1	2	2	2	0	2	2	2	0	0	1	2	1	2	2	1	1	0	2	1	2	2	2	2	1	2	2	1	1	2	2	2	0	1	1
bkc	XrPt507055	86.8	73.3108	1	1	2	1	1	1	1	1	1	1	1	1	2	1	1	1	2	2	2	0	2	1	2	1	2	2	1	1	1	2	1	2	2	2	1	1	2	2	1	1	2	2	2	0	1	1
bkc	XrPt402489	86.8	73.3108	1	1	2	1	1	1	1	1	0	1	1	1	2	1	1	1	2	2	2	0	2	1	2	0	2	2	1	1	1	2	1	2	2	2	1	1	2	2	1	1	2	2	2	0	1	1
bkc	XrPt402407	87.6	73.9865	1	1	2	1	1	1	1	1	1	1	1	1	2	1	1	1	2	2	2	0	2	1	2	1	2	2	1	1	1	2	1	2	2	2	1	1	2	2	1	1	2	2	2	0	0	1
bkc	XrPt410966	87.6	73.9865	1	1	2	1	1	1	1	1	1	1	1	1	2	1	1	1	2	2	2	0	2	1	2	1	2	2	1	1	1	2	1	2	2	2	1	1	2	2	1	1	2	2	2	0	1	1
bkc	Xpsr598L206	91.4	77.1959	1	1	2	1	0	1	1	1	1	1	1	1	2	1	1	0	2	2	2	0	0	1	2	1	2	2	1	2	1	0	1	2	2	2	1	1	2	2	0	1	1	2	2	0	1	1
bkc	XrPt505403	100.6	84.9662	1	1	2	1	1	1	1	1	1	1	1	1	2	1	1	1	2	2	2	0	2	1	2	1	2	2	1	1	2	2	1	2	2	2	1	1	2	2	1	1	2	2	2	0	1	2
bkc	XrPt402217	100.6	84.9662	1	1	0	1	1	1	1	1	1	1	1	1	2	1	1	1	2	0	0	0	2	1	2	1	0	2	0	1	0	2	1	2	2	2	1	1	2	2	1	1	2	0	2	0	1	2
bkc	XrPt411243	105.8	89.3581	1	1	2	1	1	1	1	1	1	1	1	1	2	1	1	1	2	2	2	0	1	1	1	1	1	2	1	1	1	2	1	2	2	2	1	1	1	2	1	1	2	2	2	0	1	2
bkc	XrPt398694	111.4	94.0878	1	1	2	1	1	1	1	1	1	1	1	1	2	1	1	1	2	2	2	0	1	1	2	1	0	2	2	1	2	2	1	0	0	2	1	2	0	2	1	1	2	2	2	0	1	2
bkc	XrPt401653	111.8	94.4257	1	1	2	1	1	1	1	1	1	1	1	1	2	1	1	1	2	2	2	0	1	1	2	1	2	2	2	2	2	2	1	2	2	2	1	2	0	2	1	1	2	2	2	0	1	2
bkc	XrPt390500	116	97.973	1	0	2	1	1	1	1	1	1	1	1	1	2	1	1	0	2	2	1	0	2	1	0	1	2	0	2	2	0	2	0	2	2	2	1	2	2	2	1	0	2	2	2	0	1	2
bkc	XrPt508819	119.1	100.591	1	1	2	1	1	1	1	1	1	1	1	1	2	1	1	1	2	2	2	0	2	1	2	1	2	2	2	2	2	2	1	2	2	2	1	2	2	2	1	1	2	2	2	0	1	2
bkc	XrPt509013	119.1	100.591	1	1	2	0	1	1	1	1	1	1	1	1	2	1	1	1	2	2	2	0	2	1	2	1	2	2	2	2	2	2	1	2	2	2	0	2	2	2	1	1	2	2	2	0	1	2
bkc	XrPt507801	119.1	100.591	1	1	2	1	1	1	1	1	1	1	1	1	2	1	1	1	2	2	2	0	2	1	2	1	2	2	2	2	2	2	1	2	2	2	1	2	2	2	1	1	2	0	2	0	1	2
bkc	XrPt401359	124.5	105.152	1	1	2	1	1	1	1	1	1	1	1	2	2	2	1	1	2	2	2	0	1	1	2	1	2	2	2	2	0	1	1	2	2	2	1	2	2	2	2	1	2	2	2	0	1	2
bkc	XrPt400480	124.5	105.152	1	1	2	1	1	1	1	1	1	1	1	2	2	2	1	1	2	2	2	0	1	1	2	1	2	2	2	2	2	1	1	2	2	2	1	2	2	2	2	1	2	2	2	0	1	2
bkc	XrPt506905	129.9	109.713	0	1	2	1	1	1	1	1	1	1	1	2	2	2	2	1	1	2	2	0	1	1	1	1	1	2	2	1	2	1	1	2	2	1	1	2	2	2	1	1	2	2	2	0	1	2
bkc	XrPt509159	130.3	110.051	1	1	2	1	1	1	1	1	1	0	1	2	2	2	2	1	0	2	2	0	1	1	1	1	1	2	2	1	2	1	1	2	2	1	1	2	2	2	1	1	2	2	2	0	1	2
bkc	XrPt508377	133.5	112.753	1	1	2	1	1	1	1	1	1	1	1	2	2	2	2	1	2	2	2	0	1	1	1	1	1	2	2	2	2	1	1	2	2	2	1	2	2	2	1	1	1	2	2	0	1	2
bkc	XrPt508194	133.5	112.753	1	1	2	1	1	1	1	1	1	1	1	2	2	2	2	1	2	2	2	0	1	1	1	1	1	2	2	2	2	1	1	2	2	2	1	2	2	2	1	1	1	2	2	0	1	2
bkc	XrPt505832	135	114.02	1	1	2	1	1	1	1	1	1	1	1	2	2	1	1	1	2	2	2	0	1	1	1	1	1	2	2	2	0	1	1	2	2	2	1	2	2	2	1	1	1	2	2	0	1	2
bkc	XrPt401390	139.9	118.159	1	1	2	1	1	1	1	1	1	1	1	2	2	1	1	1	2	2	2	0	1	1	1	1	1	2	1	2	0	1	1	2	2	2	1	2	2	2	1	1	1	2	2	0	1	1
bkc	XrPt399424	139.9	118.159	1	1	2	1	1	1	1	1	1	1	1	2	2	1	1	0	2	2	2	0	1	1	1	1	0	2	1	2	2	1	1	2	2	2	1	2	2	2	1	1	1	2	2	0	1	1
bkc	ScGAMYB	146.3	123.564	0	1	2	2	0	0	1	1	1	1	1	0	2	0	1	0	2	2	2	0	1	0	1	1	0	2	2	2	0	0	0	0	0	2	0	2	2	2	0	1	1	2	2	0	2	0
bkc	XrPt399390	156.6	132.264	1	1	2	1	0	1	1	1	1	1	1	1	2	1	0	2	1	2	2	0	1	1	2	1	2	2	2	2	2	0	0	2	0	2	1	2	2	2	1	1	1	0	0	0	1	2
bkc	XrPt508424	157.5	133.024	1	1	2	1	1	1	1	1	1	1	1	1	2	1	0	1	1	2	2	0	1	1	2	1	2	2	2	2	2	1	1	2	2	2	1	2	0	2	1	1	1	2	2	0	1	2
bkc	XrPt506058	157.5	133.024	1	1	2	1	1	1	1	1	1	1	1	1	2	1	0	1	1	2	2	0	1	1	2	1	2	2	2	2	2	1	1	2	2	2	1	2	0	2	1	1	1	2	2	0	1	2
bkc	XrPt508426	160.3	135.389	0	1	2	1	1	1	1	2	1	1	1	0	2	1	2	1	1	2	2	0	1	1	2	1	2	2	1	2	2	1	1	2	2	2	1	2	2	2	0	1	1	2	2	0	1	2
bkc	XrPt505879	160.3	135.389	1	1	2	1	1	1	1	2	1	1	1	2	2	1	2	1	1	2	2	0	1	1	2	1	2	2	1	2	2	1	1	2	2	2	1	2	2	2	1	1	1	2	2	0	1	2
bkc	XrPt509035	160.3	135.389	1	1	2	1	1	1	1	2	1	1	1	2	2	1	2	1	1	2	2	0	1	1	2	1	2	2	1	2	2	1	1	2	2	2	1	2	2	2	1	1	1	2	2	0	1	2
bkc	Xpsr754L218	163.4	138.007	1	1	2	1	1	1	2	2	1	1	1	2	2	1	2	1	1	2	1	0	1	1	2	1	2	2	2	2	2	1	1	2	2	2	1	2	2	2	1	1	1	2	2	0	1	2
bkc	XrPt66766	169.6	143.243	2	1	2	1	1	1	1	2	1	1	1	2	2	2	2	1	1	2	1	0	1	1	2	1	2	2	1	2	2	1	1	2	2	2	1	2	2	2	1	1	1	2	1	0	1	2
bkc	XrPt398786	176	148.649	1	1	2	1	1	1	1	2	1	1	1	0	1	2	1	1	1	2	1	0	1	1	2	1	2	2	1	2	0	1	1	2	2	2	1	2	0	2	1	1	1	2	1	0	1	2
bkc	XrPt389708	176.4	148.986	1	1	2	1	1	1	1	2	1	1	1	2	1	2	1	1	1	2	1	0	1	1	2	1	2	2	1	2	1	1	1	2	2	2	1	2	1	2	1	1	1	2	1	0	1	2
bkc	XrPt399311	178	150.338	1	1	2	1	1	1	1	2	1	1	1	2	1	2	1	1	1	2	1	0	1	1	2	1	2	0	2	2	1	1	1	2	0	2	1	2	0	2	1	1	1	2	1	0	1	2
bkc	XrPt402626	178	150.338	1	1	2	1	1	1	1	2	1	1	1	2	1	2	1	1	1	2	1	0	1	1	2	1	2	2	2	2	0	1	1	2	0	2	1	2	1	2	1	1	1	2	1	0	1	2
bkc	XrPt505593	180.9	152.787	1	1	2	1	1	1	2	2	1	1	1	2	1	2	0	1	1	2	0	0	1	1	0	1	1	2	2	2	1	1	1	2	2	2	1	2	0	2	1	1	1	2	1	0	0	2
bkc	XrPt400319	182.7	154.307	1	1	2	1	1	1	1	2	1	1	1	1	1	2	1	1	1	2	1	0	1	1	1	1	1	2	2	2	0	1	1	2	2	2	1	2	0	2	1	1	1	2	1	0	1	2
bkc	XrPt401113	183.4	154.899	1	1	2	1	1	1	1	2	1	1	1	1	1	2	0	1	1	2	1	0	1	1	1	1	1	2	0	2	1	1	1	2	2	2	1	2	0	2	1	1	1	2	1	0	1	2
bkc	XrPt507717	184.2	155.574	1	1	2	1	1	1	1	2	1	1	1	1	1	2	0	1	1	2	1	0	1	1	1	1	1	2	0	2	1	1	1	2	2	2	1	2	2	2	1	1	1	2	1	0	1	2
bkc	XrPt410776	185.4	156.588	1	1	2	1	1	1	1	2	1	1	1	1	1	2	2	1	1	2	1	0	1	1	1	1	1	2	1	2	0	1	1	2	2	2	1	2	0	2	1	1	1	2	2	0	1	2
bkc	XrPt398525	186.2	157.264	1	1	2	1	1	1	1	2	1	1	1	1	1	2	0	0	1	2	1	0	1	1	1	1	1	2	1	2	2	1	1	2	2	2	1	2	0	2	1	1	1	2	2	0	1	2
bkc	XrPt116220	187.5	158.361	1	1	2	1	1	1	1	2	1	1	1	1	1	2	1	1	1	2	1	0	1	1	1	1	1	2	1	2	1	1	1	2	2	2	1	2	1	2	1	1	1	2	2	0	1	2
bkc	XrPt507052	187.5	158.361	1	1	2	1	1	1	1	2	1	1	1	1	1	2	1	1	1	2	1	0	1	1	1	1	1	2	1	2	1	1	1	2	2	2	1	2	1	2	1	1	1	2	2	0	1	2
bkc	XrPt507473	191.5	161.74	1	1	2	1	1	2	1	2	1	1	1	1	1	2	1	1	1	2	1	0	1	1	1	1	1	2	1	2	0	1	1	2	0	1	1	2	1	2	1	1	1	2	2	0	1	2
bkc	XrPt398502	194.5	164.274	1	1	2	1	1	2	1	2	1	1	1	1	1	2	1	1	1	2	1	0	1	1	1	1	1	2	2	2	2	1	1	2	0	1	1	2	0	2	1	1	1	2	2	0	1	2
bkc	XrPt401081	194.5	164.274	1	1	2	1	1	2	1	2	1	1	1	1	1	2	1	0	1	2	1	0	1	1	1	1	1	0	2	0	0	1	1	2	2	1	1	2	0	2	1	1	1	2	2	0	1	2
bkc	XrPt389921	195.8	165.372	1	0	2	1	1	2	1	2	1	1	1	1	1	2	1	1	1	2	1	0	1	1	1	1	1	2	2	2	0	1	1	2	2	1	1	2	1	2	1	1	1	2	2	0	1	2
bkc	XrPt389922	202.2	170.777	1	1	2	1	1	2	1	1	1	1	1	1	1	2	0	1	1	2	1	0	2	1	2	1	2	2	2	2	2	1	1	2	2	2	1	2	0	2	1	2	1	0	2	0	1	2
bkc	XrPt507246	202.2	170.777	1	1	2	0	1	2	1	1	1	1	1	1	1	2	0	1	1	2	1	0	2	1	2	1	2	2	2	2	2	1	1	2	2	2	1	2	0	2	1	2	1	2	2	0	1	2
bkc	XrPt505278	205.1	173.226	1	1	2	1	1	2	1	1	1	1	1	1	1	2	2	1	1	2	1	0	2	1	2	1	2	2	2	2	2	1	1	2	2	2	1	2	1	2	1	0	1	2	1	0	1	2
bkc	XrPt410986	205.1	173.226	1	0	2	1	0	0	1	1	0	1	1	1	1	2	2	1	1	2	1	0	2	1	0	1	2	2	2	2	2	1	1	2	2	2	1	2	1	2	0	0	1	2	1	0	1	2
bkc	XrPt509281	205.6	173.649	0	0	2	1	1	2	1	1	1	0	1	0	1	2	0	1	1	2	1	0	1	1	2	1	2	2	2	2	2	1	0	2	2	2	1	2	1	2	1	0	0	2	0	0	1	2
bkc	XrPt401576	216.7	183.024	1	1	2	1	1	2	1	1	1	1	1	1	1	2	1	0	1	2	1	0	1	1	2	1	2	1	1	2	2	1	1	2	0	0	1	1	1	2	1	0	2	2	0	0	0	2
bkc	XrPt505592	224.5	189.611	1	1	2	1	1	2	1	1	1	1	1	0	1	2	1	1	1	2	1	0	1	1	2	0	2	1	2	1	2	1	0	2	2	1	1	2	1	1	1	2	2	2	1	0	2	1
bkc	XrPt505591	225.3	190.287	1	1	2	1	1	2	1	1	0	1	1	1	1	2	1	1	1	2	1	0	0	1	2	1	2	1	2	1	0	1	1	2	2	1	1	2	1	1	1	0	2	2	1	0	2	2
bkc	XrPt505821	225.7	190.625	1	1	2	1	1	2	1	1	1	1	1	1	1	2	1	0	1	2	1	0	1	1	2	1	2	1	2	1	2	1	1	2	2	1	1	2	1	1	1	0	2	2	1	0	2	2
bkc	XrPt347172	227.8	192.399	1	1	2	1	1	2	1	1	1	1	1	1	1	2	1	1	1	2	1	0	1	1	2	1	2	1	1	1	2	1	1	2	2	1	2	2	1	1	1	2	2	2	1	0	2	2
bkc	XrPt508012	231.6	195.608	1	1	2	1	1	0	1	1	1	1	1	1	1	2	1	1	1	2	1	0	1	1	1	1	1	1	1	1	2	1	1	2	2	1	1	1	0	1	1	1	2	2	1	0	2	2
bkc	XrPt505214	233.6	197.297	1	1	2	1	2	1	1	1	1	1	1	1	1	2	1	1	1	2	1	0	1	1	1	1	1	1	1	1	2	1	1	2	2	1	1	1	1	1	1	1	2	2	1	0	2	2
bkc	XrPt410793	236.4	199.662	1	1	2	1	2	1	1	1	1	1	1	1	1	2	1	1	1	2	1	0	2	1	1	1	1	1	1	1	0	1	1	2	2	1	1	1	1	1	1	1	2	2	1	0	2	2
bkc	XrPt411178	236.4	199.662	1	0	2	1	2	1	1	1	1	0	1	1	1	2	1	1	1	2	0	0	2	0	1	1	1	1	1	1	0	1	1	2	2	1	1	1	1	1	1	1	2	2	1	0	2	2
bkc	XrPt410933	241	203.547	1	1	2	1	1	1	1	1	1	1	1	1	1	2	1	1	1	2	1	0	0	1	2	1	2	1	1	1	0	0	1	0	0	1	1	1	1	1	1	2	2	1	2	0	2	2
bkc	XrPt66584	242.7	204.983	1	1	2	1	2	1	1	1	1	1	1	1	1	2	1	1	1	2	1	0	2	1	2	1	1	1	1	0	1	1	1	0	0	1	1	1	1	1	1	0	2	1	2	0	2	2
bkc	XrPt389628	243.1	205.321	1	1	2	1	2	1	1	1	1	1	1	1	1	2	1	1	1	2	1	0	2	1	2	1	2	1	1	1	0	1	1	2	2	1	1	1	1	1	1	1	2	1	2	0	2	0
bkc	XrPt507988	243.5	205.659	1	1	2	1	2	1	1	1	1	1	1	1	1	2	1	1	1	2	1	0	2	1	2	1	2	1	1	1	0	1	1	2	2	1	1	1	1	1	1	1	2	1	2	0	2	2
bkc	XrPt348395	244.2	206.25	1	1	2	1	2	1	1	1	1	1	1	1	1	2	1	1	1	2	1	0	2	1	2	1	2	1	1	1	0	1	1	2	2	1	1	1	1	1	1	1	2	1	2	0	2	2
bkc	XrPt505256	244.2	206.25	1	1	2	1	2	1	1	1	1	1	1	1	1	2	1	1	0	2	1	0	2	1	2	1	2	1	1	1	1	1	1	0	0	1	1	1	1	1	1	1	2	1	2	0	2	2
bkc	XrPt505723	244.6	206.588	2	1	2	0	2	1	1	1	1	1	1	1	1	2	1	1	0	2	1	0	2	1	2	1	2	1	1	1	1	1	1	0	0	1	1	1	1	1	1	1	2	1	2	0	2	2
bkc	XrPt411317	246.9	208.53	1	0	2	1	2	1	1	1	1	1	2	1	1	2	1	1	2	2	1	0	2	1	2	1	2	1	1	1	0	1	1	2	2	1	1	1	1	1	1	1	2	1	1	0	2	2
bkc	XrPt410900	247.7	209.206	1	2	2	1	2	1	1	1	1	1	2	1	1	2	1	1	2	2	1	0	2	1	2	1	2	1	1	1	2	1	0	0	2	1	1	1	1	1	1	1	2	1	0	0	2	2
bkc	XrPt509237	248.5	209.882	1	2	2	1	2	1	1	1	1	1	2	1	1	2	1	1	2	2	1	0	2	1	2	1	2	1	1	1	2	1	1	2	2	1	1	1	1	1	1	1	2	1	2	0	2	2
bkc	XrPt400264	249.3	210.557	1	2	2	1	2	1	1	1	1	1	2	1	1	2	1	1	2	2	1	0	2	1	2	1	2	1	1	1	2	1	1	2	2	1	1	1	1	1	1	1	2	1	2	0	2	2
bkc	XrPt402398	250.4	211.486	1	2	2	1	2	1	1	1	1	1	2	1	1	2	1	1	2	2	1	0	2	1	2	1	2	1	1	1	2	1	1	2	2	1	1	1	1	1	1	1	2	1	1	0	2	2
bkc	XrPt402303	250.4	211.486	1	2	2	1	2	1	1	1	1	1	2	1	1	2	1	1	2	2	1	0	2	1	2	1	2	1	1	1	2	1	1	2	2	1	1	1	1	1	1	1	2	1	1	0	2	2
bkc	XrPt507271	251.5	212.416	1	2	2	1	2	1	1	1	1	1	2	1	1	2	1	1	2	2	1	0	2	1	2	1	2	1	1	1	0	1	1	2	2	1	1	1	1	1	1	1	2	1	1	0	2	2
bkc	XrPt389403	251.5	212.416	1	2	2	1	2	1	1	1	1	1	2	1	1	2	1	1	2	2	1	0	2	1	2	1	2	1	1	0	0	1	1	2	2	1	1	1	1	1	1	1	0	1	1	0	2	2
bkc	XrPt505532	252.3	213.091	1	2	2	1	2	1	1	1	1	1	2	1	1	2	1	1	2	2	1	0	2	1	2	1	2	1	1	1	0	1	1	2	2	1	1	1	1	1	1	1	2	1	1	0	2	2
bkc	XrPt505542	252.7	213.429	1	2	2	1	2	1	1	0	1	1	2	1	1	0	1	1	2	0	1	0	2	1	2	1	2	1	0	1	0	1	0	2	2	1	1	0	1	1	1	0	2	1	1	0	2	2
bkc	XrPt411438	254	214.527	1	2	2	1	2	1	1	2	1	1	2	1	1	2	1	1	2	2	1	0	2	1	2	1	2	1	1	1	0	1	1	2	2	1	1	1	1	1	1	1	2	1	1	0	2	2
bkc	XrPt410786	255.2	215.541	1	2	2	1	2	1	1	2	1	1	2	1	1	2	1	1	2	2	1	0	2	1	2	1	0	1	1	1	1	1	1	2	2	1	1	1	1	0	1	1	2	1	0	0	2	0
bkc	XrPt390710	255.7	215.963	1	2	2	1	2	1	1	2	1	1	2	1	1	2	1	1	2	2	1	0	2	1	2	1	2	1	1	1	2	1	0	2	2	1	1	1	1	1	1	1	2	1	1	0	2	2
bkc	XrPt508618	255.7	215.963	1	2	2	1	2	1	1	2	1	1	2	1	1	2	1	1	2	2	1	0	2	1	2	1	2	1	1	1	2	1	0	2	2	1	1	1	1	1	1	1	2	1	1	0	2	2
bkc	XrPt411434	258.5	218.328	1	2	2	1	2	1	1	2	1	1	2	1	1	2	1	1	2	2	1	0	2	1	2	1	2	1	1	1	0	1	1	2	2	1	1	1	1	1	1	1	2	1	1	0	2	2
bkc	XrPt508706	260.8	220.27	0	2	2	2	2	1	1	0	1	1	2	1	1	2	1	1	2	2	1	0	2	0	2	1	2	1	1	1	2	1	0	2	2	0	1	1	0	1	0	1	2	0	1	0	2	2
bkc	XrPt505696	261.7	221.03	1	2	2	2	2	1	1	2	1	1	2	1	1	2	1	1	2	2	1	0	2	1	2	1	2	1	1	1	2	1	1	2	2	1	1	1	0	1	1	1	2	1	0	0	2	2
bkc	XrPt508860	262.8	221.959	1	2	2	2	2	1	1	2	1	1	2	1	1	2	1	1	2	2	1	0	2	1	2	1	2	1	2	1	0	1	1	2	2	1	1	1	1	1	1	1	2	1	1	0	2	2
bkc	XrPt401497	264.4	223.311	1	2	2	2	2	1	1	2	1	1	2	2	1	2	1	1	2	2	1	0	2	1	1	1	1	1	1	1	0	1	1	2	0	1	1	1	1	1	1	1	2	1	1	0	2	2
bkc	XrPt506188	266.8	225.2	1	2	2	2	2	1	1	2	1	1	2	2	1	2	1	1	2	2	1	0	2	1	1	1	1	1	1	1	2	1	1	2	2	1	1	1	1	1	1	1	2	1	1	0	2	2
[truncated: 98 more columns]

## Sheet: AdFile4_4
Type	Marker	Distance	Recalculated distance	1	2	3	4	5	6	7	8	9	10	11	12	13	14	15	16	17	18	19	20	21	22	23	24	25	26	27	28	29	30	31	32	33	34	35	36	37	38	39	40	41	42	43	44	45	46
bkc	XrPt507709	0	0	2	0	1	1	1	2	0	1	0	1	1	1	1	0	2	1	1	2	1	2	2	2	1	1	1	1	0	2	1	0	2	2	2	1	0	2	2	2	2	1	1	2	1	1	1	2
bkc	XrPt389640	13.6	12.92	2	0	1	2	1	2	0	1	0	1	0	0	2	0	2	1	1	2	1	2	2	2	1	1	2	1	2	2	1	2	2	2	2	1	0	2	1	0	2	1	2	2	2	1	0	2
bkc	XrPt398769	25.4	24.1278	2	0	1	2	1	1	0	1	0	1	1	1	2	0	2	2	1	2	2	2	1	2	0	1	2	1	2	2	0	2	2	2	2	1	0	2	1	1	2	1	2	1	1	1	1	1
bkc	XrPt390694	25.4	24.1278	2	0	1	2	1	1	0	1	0	1	1	1	2	0	2	2	1	2	2	2	1	2	1	1	2	1	2	2	0	2	2	2	2	1	0	2	1	1	2	1	2	1	1	1	1	1
bkc	XrPt401352	29.6	28.117	2	0	1	2	1	1	0	1	0	2	1	1	2	0	2	2	1	2	2	2	1	2	1	1	2	1	2	2	2	1	2	2	2	1	0	2	1	1	2	1	2	1	1	1	1	1
bkc	XrPt506986	29.6	28.117	2	0	1	2	1	1	0	1	0	2	1	1	2	0	2	2	1	2	2	2	1	2	0	0	2	1	2	2	2	1	2	2	2	1	0	2	1	1	2	1	2	1	1	1	1	1
bkc	XrPt505909	36	34.1957	2	0	1	2	2	1	0	1	0	2	1	1	2	0	2	0	1	2	2	2	1	2	1	1	0	1	2	1	2	1	1	2	1	1	0	1	1	1	2	1	2	1	1	1	1	1
bkc	XrPt399873	39.7	37.71	2	0	1	2	2	1	0	1	0	2	2	1	2	0	2	2	1	2	2	2	1	2	1	1	2	1	1	1	2	1	1	2	1	1	0	1	2	1	2	1	2	1	1	1	0	1
bkc	XrPt399503	40.3	38.2799	2	0	1	2	2	1	0	1	0	2	2	1	2	0	2	2	1	2	2	2	1	2	1	1	2	1	1	1	2	1	1	2	1	1	0	1	2	1	2	1	2	1	1	1	1	1
bkc	XrPt508654	40.3	38.2799	2	0	1	2	2	1	0	1	0	2	2	1	2	0	2	2	1	2	2	2	1	2	1	1	2	1	1	1	2	1	1	2	1	1	0	1	2	1	2	1	2	1	1	1	0	1
bkc	XrPt506566	40.3	38.2799	2	0	1	2	2	1	0	1	0	2	2	1	2	0	2	2	1	2	2	2	1	2	1	1	2	1	1	1	2	1	1	2	1	1	0	1	2	1	2	1	2	1	1	1	0	1
bkc	XrPt509466	40.3	38.2799	2	0	1	2	2	1	0	1	0	2	2	1	2	0	2	2	1	2	2	2	1	2	1	1	2	1	1	1	2	1	1	0	1	1	0	1	2	1	2	1	2	1	1	1	1	1
bkc	XrPt399379	49.3	46.8282	2	0	1	2	2	1	0	1	0	2	1	1	2	0	2	2	1	1	1	2	1	2	1	0	2	1	1	1	2	1	2	2	1	1	0	1	2	1	2	1	2	1	1	1	1	1
bkc	XrPt400475	53.5	50.8174	2	0	1	2	1	1	0	1	0	2	1	1	2	0	2	2	1	2	2	2	1	2	1	1	2	1	1	1	0	1	2	2	1	1	0	1	2	1	2	1	2	1	1	1	1	1
bkc	XrPt398622	54.1	51.3873	2	0	1	2	1	1	0	1	0	2	1	1	2	0	2	2	1	2	2	2	0	2	0	1	2	1	1	1	2	1	2	2	1	1	0	1	2	1	2	1	2	1	1	1	1	1
bkc	XrPt399990	54.1	51.3873	2	0	1	2	1	1	0	1	0	2	1	1	2	0	2	2	1	2	2	2	1	2	0	1	2	1	1	1	2	1	2	2	1	1	0	1	2	1	2	1	2	1	1	1	1	1
bkc	XrPt390174	54.1	51.3873	2	0	1	2	1	1	0	1	0	2	1	1	2	0	2	2	1	2	2	2	1	2	1	1	2	1	1	1	2	1	2	2	1	1	0	1	2	1	2	1	2	1	1	1	1	1
bkc	XrPt400741	54.1	51.3873	2	0	1	2	1	1	0	1	0	2	1	1	2	0	0	0	1	2	2	2	1	2	1	1	2	1	1	1	2	1	2	2	1	1	0	1	2	1	2	1	2	1	1	1	1	1
bkc	XrPt506221	54.7	51.9572	2	0	1	0	1	1	0	1	0	2	1	1	2	0	2	2	1	2	2	2	1	2	1	1	0	1	1	1	2	1	2	2	1	1	0	1	2	1	2	1	2	1	1	1	1	1
bkc	XrPt400450	55.8	53.002	2	0	1	2	1	1	0	1	0	2	1	1	2	0	2	2	1	2	1	2	1	2	1	1	2	1	1	1	2	1	2	2	1	1	0	1	2	1	2	1	2	1	1	1	1	1
bkc	XrPt400550	55.8	53.002	2	0	1	2	1	1	0	1	0	2	1	1	2	0	2	2	1	2	1	2	1	2	1	1	2	1	1	1	2	1	2	2	1	1	0	1	2	1	2	1	2	1	1	1	1	1
bkc	XrPt505287	55.8	53.002	2	0	1	2	1	1	0	1	0	2	1	1	2	0	2	2	1	2	1	2	1	2	1	1	2	1	1	1	2	1	2	2	1	1	0	1	2	1	2	1	2	1	1	1	1	1
bkc	XrPt507225	60.2	57.1812	2	0	2	2	2	1	0	1	0	2	1	1	2	0	2	0	1	2	1	2	1	2	1	1	2	1	0	1	2	1	2	1	1	1	0	1	1	1	2	1	2	1	1	1	1	1
bkc	XrPt506206	63.4	60.2205	2	0	1	2	2	1	0	1	0	2	1	1	0	0	2	2	1	2	1	2	1	2	1	1	2	1	1	1	2	1	2	2	1	1	0	1	2	1	2	1	2	1	1	1	1	1
bkc	XrPt400780	65.9	62.5951	0	0	1	2	2	1	0	1	0	2	1	1	2	0	2	2	1	0	1	2	1	2	0	2	2	1	1	1	2	1	2	2	1	1	0	1	2	1	2	2	2	1	1	2	1	1
bkc	XrPt401603	66.5	63.165	2	0	1	2	2	1	0	1	0	2	1	1	2	0	2	2	1	0	1	2	1	2	2	2	2	1	1	1	2	1	2	2	1	1	0	1	2	1	2	2	2	1	1	2	1	1
bkc	XrPt411429	67.1	63.7348	2	0	1	2	2	1	0	1	0	2	1	1	2	0	2	2	1	1	0	2	1	2	0	2	2	1	1	1	2	1	2	2	1	1	0	1	2	1	2	2	2	1	1	2	1	1
bkc	XrPt347944	68.2	64.7796	2	0	1	2	2	1	0	1	0	2	1	1	2	0	2	2	1	2	2	2	1	2	1	2	2	1	1	1	2	1	2	2	1	1	0	1	2	1	2	2	2	1	1	2	1	1
bkc	XrPt390426	68.2	64.7796	2	0	1	2	2	0	0	1	0	2	1	1	2	0	2	2	1	2	2	2	1	2	1	2	2	1	1	1	2	1	2	2	1	1	0	1	2	1	2	2	2	1	1	2	1	1
bkc	XrPt506440	73.7	70.0036	2	0	1	2	2	1	0	1	0	2	2	1	2	0	2	2	1	1	2	0	1	1	1	2	2	1	1	1	0	1	2	2	1	1	0	1	2	2	2	2	2	1	1	2	1	1
bkc	XrPt506598	73.7	70.0036	2	0	1	2	2	1	0	1	0	2	2	1	2	0	2	2	1	1	2	1	1	1	1	2	2	1	1	1	0	1	2	2	1	1	0	1	2	2	2	2	2	1	1	2	1	1
bkc	XrPt400155	74.2	70.4785	2	0	1	2	2	1	0	1	0	2	2	1	2	0	2	2	1	1	1	1	1	1	1	2	2	1	1	1	1	1	2	2	1	1	0	1	2	2	2	2	2	1	1	2	1	1
bkc	XrPt398484	76.6	72.758	2	0	1	2	2	1	0	2	0	2	2	1	1	0	2	2	1	1	0	1	1	1	1	2	0	1	1	1	1	1	2	2	1	1	0	1	2	2	2	2	2	2	1	2	1	0
bkc	XrPt402314	77.2	73.3279	2	0	2	2	2	1	0	2	0	2	2	1	1	0	2	0	1	1	1	1	1	1	1	0	2	1	1	1	1	1	2	2	1	1	0	1	2	0	2	2	2	2	1	0	1	0
bkc	XrPt389468	78.5	74.5627	2	0	1	2	2	1	0	2	0	2	2	1	1	0	2	2	1	1	1	1	1	1	1	0	2	1	1	1	1	1	2	2	1	1	0	1	2	2	2	2	2	2	1	2	1	1
bkc	XrPt400544	78.5	74.5627	2	0	1	2	2	1	0	2	0	2	2	1	1	0	2	0	1	1	1	1	1	1	1	2	2	1	1	1	1	1	2	2	1	1	0	1	2	2	2	2	2	2	1	2	1	1
bkc	XrPt411041	82.7	78.5519	1	0	1	2	2	2	0	2	0	1	2	1	2	0	0	2	1	1	1	1	1	1	1	2	2	1	1	1	1	1	2	2	2	1	0	1	1	2	2	2	2	0	1	2	1	1
bkc	XrPt389428	82.7	78.5519	1	0	1	2	2	2	0	2	0	1	2	1	2	0	0	2	1	1	1	1	1	1	1	2	2	1	1	1	1	1	2	2	2	1	0	1	1	2	2	2	2	2	1	2	1	1
bkc	XrPt390476	83.3	79.1218	1	0	1	2	2	2	0	2	0	1	2	1	2	0	2	2	1	1	1	1	1	1	0	2	2	1	1	1	1	0	2	2	2	1	0	1	1	2	2	2	2	2	1	2	1	1
bkc	XrPt508172	83.3	79.1218	1	0	1	2	2	2	0	2	0	1	2	1	2	0	2	2	1	1	1	1	1	1	1	2	2	0	1	1	1	1	2	2	2	1	0	1	1	2	2	2	2	0	1	2	1	1
bkc	XrPt389696	85.7	81.4013	1	0	1	2	2	2	0	2	0	1	2	1	2	0	2	2	1	1	2	1	1	1	2	2	2	1	1	2	1	0	2	2	2	1	0	1	1	2	2	2	2	2	1	2	1	1
bkc	XrPt390724	88.6	84.1558	1	0	1	2	2	2	0	2	0	1	2	1	2	0	2	2	1	1	2	1	1	1	1	2	2	1	1	2	1	1	2	2	2	1	0	1	1	2	2	2	2	2	1	2	1	1
bkc	XrPt348182	88.6	84.1558	1	0	1	2	2	2	0	2	0	1	2	1	2	0	2	2	1	1	2	1	1	1	1	2	2	1	1	2	1	1	2	2	2	1	0	1	1	2	2	2	2	2	1	2	1	1
bkc	XrPt389933	90.8	86.2453	1	0	1	0	2	2	0	2	0	1	2	1	2	0	2	2	2	1	2	1	1	1	1	2	2	1	1	2	1	1	2	1	2	1	0	1	1	2	2	2	2	2	1	2	2	1
bkc	XrPt401864	90.8	86.2453	1	0	1	0	2	2	0	2	0	1	2	1	2	0	2	2	2	1	2	1	1	1	1	2	2	1	1	2	1	1	2	1	2	1	0	1	1	2	2	2	2	2	1	2	2	1
bkc	XrPt117358	90.8	86.2453	1	0	1	0	2	2	0	2	0	1	2	1	2	0	2	2	2	1	2	1	1	1	1	2	2	1	1	2	1	1	2	1	2	1	0	1	1	2	2	2	2	2	1	2	2	1
bkc	XrPt399938	90.8	86.2453	1	0	1	0	2	2	0	2	0	1	2	1	2	0	2	2	2	1	2	1	1	1	1	2	2	1	1	2	1	1	2	1	2	1	0	1	1	2	2	2	2	2	1	2	2	1
bkc	XrPt117384	90.8	86.2453	0	0	1	0	2	2	0	2	0	1	0	1	2	0	2	2	2	1	2	1	1	1	1	2	2	1	1	2	1	1	2	1	2	1	0	1	1	2	2	2	2	2	1	2	2	1
bkc	XrPt389415	90.8	86.2453	1	0	1	0	2	0	0	2	0	1	0	1	2	0	2	2	2	1	2	1	1	1	1	2	2	1	1	2	1	1	2	1	2	1	0	1	1	2	2	2	2	2	1	2	2	1
bkc	XrPt505403	92.5	87.86	0	0	1	2	2	2	0	2	0	1	2	1	2	0	2	2	2	1	1	1	1	1	1	2	2	1	1	2	0	1	2	1	2	1	0	1	1	2	2	2	2	2	1	2	2	1
bkc	XrPt402217	92.5	87.86	0	0	1	2	2	2	0	2	0	1	2	1	2	0	2	2	2	1	1	1	1	1	1	2	2	1	1	2	0	1	2	1	2	1	0	1	1	0	2	0	2	2	1	2	2	1
bkc	XrPt505322	93.6	88.9048	0	0	1	2	2	2	0	2	0	1	2	1	2	0	2	2	2	1	1	1	1	1	1	2	2	1	1	2	0	1	2	1	2	1	0	1	1	2	2	2	2	2	1	2	2	1
bkc	XrPt402489	94.8	90.0446	2	0	1	2	2	2	0	2	0	1	2	1	2	0	2	2	2	1	0	1	1	1	1	2	2	1	1	2	1	1	2	2	2	1	0	1	1	2	2	2	2	2	1	2	2	1
bkc	XrPt402685	94.8	90.0446	2	0	1	2	2	2	0	2	0	1	0	1	0	0	2	2	2	1	2	1	1	1	1	2	2	1	1	2	1	1	2	2	2	1	0	1	1	2	2	2	2	2	1	2	2	1
bkc	XrPt411440	95.4	90.6145	2	0	1	2	2	2	0	2	0	1	2	1	2	0	2	2	2	1	2	1	1	1	1	2	2	1	1	2	1	1	2	2	2	1	0	1	1	2	2	2	2	2	1	2	2	1
bkc	XrPt410966	95.4	90.6145	2	0	1	2	2	2	0	2	0	1	2	1	2	0	2	2	2	1	2	1	1	1	1	2	2	1	1	2	1	1	2	2	2	1	0	1	1	2	2	2	2	2	1	2	2	1
bkc	XrPt402407	95.4	90.6145	2	0	1	2	2	2	0	2	0	1	2	1	2	0	2	2	2	1	2	1	1	1	1	2	2	1	1	2	1	1	0	2	2	1	0	1	1	2	2	2	2	2	1	2	2	1
bkc	XrPt508234	97.1	92.2292	2	0	1	2	2	2	0	2	0	1	2	1	2	0	2	2	2	0	2	1	1	1	1	2	2	1	1	2	0	1	2	2	2	1	0	1	1	2	2	2	2	2	1	2	2	1
bkc	XrPt346685	98.8	93.8438	1	0	1	2	2	2	0	2	0	1	2	1	2	0	2	2	2	1	1	1	1	1	1	2	2	0	1	2	1	1	2	2	2	1	0	1	1	2	2	2	2	2	1	2	2	1
bkc	XrPt401072	101.2	96.1234	1	0	1	2	2	2	0	2	0	1	2	0	2	0	2	2	2	1	1	1	1	1	2	2	2	1	1	2	1	1	2	1	2	1	0	1	1	2	2	2	2	2	1	2	2	1
bkc	XrPt505664	101.2	96.1234	1	0	1	2	2	2	0	2	0	1	2	1	2	0	2	0	2	0	1	1	1	1	2	2	2	1	1	2	1	1	2	1	2	1	0	1	1	2	2	2	2	2	1	2	0	0
bkc	XrPt401468	102.3	97.1682	1	0	1	2	2	2	0	2	0	1	2	1	2	0	2	2	2	1	1	1	1	1	2	2	2	1	1	2	1	1	2	1	2	1	0	1	1	2	2	2	2	2	1	2	2	1
bkc	XrPt506455	104.1	98.8778	1	0	1	2	2	2	0	2	0	1	2	1	1	0	2	2	2	1	1	1	1	1	2	2	2	1	1	2	0	1	2	1	2	1	0	1	1	2	2	2	2	2	1	2	2	1
bkc	XrPt508819	104.1	98.8778	1	0	1	2	2	2	0	2	0	1	2	1	1	0	2	2	2	1	1	1	1	1	2	2	2	0	0	2	0	1	2	1	2	1	0	1	1	2	2	2	2	2	1	2	2	1
bkc	XrPt507801	104.1	98.8778	1	0	1	2	2	2	0	2	0	1	2	1	1	0	2	2	2	1	1	1	1	1	2	2	2	1	1	2	0	0	2	1	2	1	0	1	1	2	2	2	2	2	1	2	2	1
bkc	XrPt390101	105.9	100.587	1	0	1	2	2	2	0	2	0	1	2	1	2	0	2	1	2	1	1	1	1	1	2	2	2	1	1	2	1	1	2	1	2	1	0	1	1	2	2	2	2	2	1	2	2	1
bkc	XrPt401358	106.4	101.062	1	0	1	2	2	2	0	2	0	1	2	1	2	0	2	1	2	1	1	1	1	1	2	2	2	1	1	2	1	1	2	1	2	1	0	1	1	2	2	2	2	2	1	2	2	1
bkc	XrPt401359	106.4	101.062	1	0	1	2	2	2	0	2	0	1	2	1	2	0	2	1	2	1	1	1	1	1	2	2	2	1	1	2	0	1	2	1	2	1	0	1	1	2	2	2	2	2	1	2	2	1
bkc	XrPt390658	106.4	101.062	1	0	1	2	2	2	0	2	0	1	2	1	2	0	2	1	2	1	1	1	1	1	2	2	2	1	1	2	0	1	2	1	2	1	0	1	1	2	2	2	2	2	1	2	2	1
bkc	XrPt400480	106.4	101.062	1	0	1	2	2	2	0	2	0	1	2	1	2	0	2	1	2	1	1	1	1	1	2	2	2	1	1	2	0	1	2	1	2	1	0	1	1	2	2	2	2	2	1	2	2	1
bkc	XrPt507897	107	101.632	1	0	1	2	2	2	0	2	0	1	2	1	2	0	2	0	2	1	2	1	1	1	2	2	2	1	0	2	0	1	2	1	2	1	0	1	1	2	2	2	2	2	1	2	2	1
bkc	XrPt390546	107	101.632	1	0	1	2	2	2	0	2	0	1	2	1	2	0	2	1	2	1	0	1	1	1	2	2	2	1	1	2	1	1	2	1	2	1	0	1	1	2	2	2	2	2	1	2	2	1
bkc	XrPt400411	107	101.632	1	0	1	2	2	2	0	2	0	1	2	1	2	0	2	1	2	1	0	1	1	1	2	2	2	1	1	2	1	1	2	1	2	1	0	1	1	2	2	2	2	2	1	2	2	1
bkc	XrPt411113	108.8	103.342	1	0	1	2	2	2	0	2	0	1	2	1	2	0	2	1	2	1	2	1	1	1	2	2	2	1	1	2	1	1	2	1	2	1	0	1	1	2	2	2	2	2	1	2	2	1
bkc	XrPt390074	109.9	104.387	1	0	1	2	2	0	0	2	0	1	2	1	2	0	2	1	2	1	1	1	1	1	2	2	2	1	1	2	1	0	2	1	2	1	0	1	1	2	2	2	2	2	1	2	2	1
bkc	ScGAMYB	113.8	108.091	0	2	0	2	2	2	0	0	1	0	2	0	1	0	0	1	2	1	0	1	1	1	2	2	2	1	1	0	2	0	0	0	2	0	0	2	0	2	0	2	0	2	1	2	0	0
bkc	XrPt507462	117.7	111.795	1	0	1	2	2	2	0	2	0	1	2	1	2	0	2	1	2	1	1	1	1	1	2	2	2	1	1	1	1	1	2	1	2	1	0	2	2	2	2	2	2	2	1	2	2	1
bkc	XrPt346908	117.7	111.795	1	0	1	2	2	2	0	2	0	1	2	1	2	0	2	1	2	1	1	1	1	1	2	2	2	1	1	1	1	1	2	1	2	1	0	2	2	2	2	2	2	2	1	2	2	1
bkc	XrPt505166	117.7	111.795	1	0	1	2	2	2	0	2	0	1	2	1	2	0	2	1	2	1	1	1	1	1	2	2	2	1	1	1	1	1	2	1	2	1	0	2	2	2	2	2	2	2	1	2	2	1
bkc	XrPt402589	117.7	111.795	1	0	1	2	2	2	0	2	0	1	2	1	2	0	2	1	2	1	1	1	1	1	2	2	2	1	1	1	1	1	2	1	2	1	0	2	2	2	2	2	2	2	1	2	2	1
bkc	XrPt400960	118.2	112.27	1	0	1	2	2	2	0	2	0	1	2	1	2	0	2	1	2	1	1	1	1	1	2	2	2	1	1	1	1	1	2	1	2	2	0	2	2	2	2	2	2	2	1	2	2	1
bkc	XrPt400187	118.2	112.27	1	0	1	2	2	2	0	2	0	1	2	1	2	0	2	1	2	1	1	1	1	1	2	2	2	1	1	1	1	1	2	1	2	2	0	2	2	2	2	2	2	2	1	2	2	1
bkc	XrPt401167	118.2	112.27	1	0	1	2	2	2	0	2	0	1	2	1	2	0	2	1	2	1	1	1	1	1	2	2	2	1	1	1	1	1	2	1	2	2	0	2	2	2	2	2	2	2	1	2	2	1
bkc	XrPt400046	118.2	112.27	1	0	1	2	2	2	0	2	0	1	2	1	2	0	2	1	2	1	1	1	1	1	2	2	2	1	1	1	1	1	2	1	2	2	0	2	2	2	2	2	2	2	1	2	2	1
bkc	XrPt509717	118.2	112.27	1	0	1	2	2	2	0	2	0	1	2	1	2	0	2	1	2	1	1	1	1	1	2	2	2	1	1	1	1	1	0	1	2	2	0	2	2	2	2	2	2	2	1	2	0	1
bkc	XrPt401390	119.9	113.885	0	0	1	2	2	2	0	2	0	1	2	1	2	0	2	1	2	1	2	1	1	1	2	2	2	1	1	1	1	1	2	1	2	2	0	2	1	2	2	2	2	2	1	2	2	1
bkc	XrPt399424	119.9	113.885	0	0	1	2	2	2	0	2	0	1	2	1	2	0	2	1	2	1	2	1	1	1	2	2	2	1	1	1	1	1	2	1	2	2	0	0	1	2	2	0	2	2	1	2	2	1
bkc	XrPt389815	121	114.93	1	0	1	1	2	2	0	2	0	1	2	1	2	0	2	1	2	1	2	1	1	1	2	2	2	1	1	1	1	1	2	1	2	2	0	2	2	2	2	2	2	2	1	2	2	1
bkc	XrPt401228	121	114.93	1	0	1	1	2	2	0	2	0	1	2	1	2	0	2	1	2	1	2	1	1	1	2	2	2	1	1	1	1	1	2	1	2	2	0	2	2	2	2	2	2	2	1	2	2	1
bkc	XrPt507705	121	114.93	1	0	1	1	2	2	0	2	0	1	2	1	2	0	2	1	2	1	2	1	1	1	2	2	2	1	1	1	1	1	2	1	2	2	0	2	2	2	2	2	2	2	1	2	2	1
bkc	XrPt389454	121	114.93	1	0	1	1	2	2	0	2	0	1	2	1	2	0	2	1	2	1	2	1	1	1	2	2	2	1	1	1	1	1	2	1	2	2	0	2	2	2	2	2	2	2	1	2	2	1
bkc	XrPt344420	123.2	117.019	1	0	1	2	2	2	0	2	0	1	2	1	2	0	2	1	2	1	2	1	1	1	2	2	2	1	1	1	1	1	2	1	2	1	0	1	2	2	2	2	2	2	1	2	2	1
bkc	XrPt344284	123.2	117.019	1	0	1	2	2	2	0	2	0	1	2	1	2	0	2	1	2	1	2	1	1	1	2	2	2	1	1	1	1	1	0	1	2	1	0	1	2	2	2	2	2	2	1	2	0	1
bkc	XrPt508507	125.6	119.299	1	0	1	2	2	2	0	2	0	1	2	1	2	0	2	1	2	1	2	0	1	1	2	2	2	1	1	1	2	1	2	1	2	1	0	2	2	2	2	2	2	2	1	2	2	1
bkc	XrPt401045	128.6	122.148	1	0	1	2	2	2	0	2	0	1	2	1	2	0	2	1	2	1	1	1	1	1	2	2	2	1	1	1	0	1	2	1	2	1	0	1	1	2	2	2	2	2	1	2	2	1
bkc	XrPt399942	128.6	122.148	1	0	1	2	2	2	0	2	0	1	2	1	2	0	2	1	2	1	1	1	1	1	2	2	2	1	1	1	0	1	2	1	2	1	0	1	1	2	2	2	2	2	1	2	2	1
bkc	XrPt398744	128.6	122.148	1	0	1	2	2	2	0	2	0	1	2	1	2	0	2	1	2	1	1	1	1	1	2	2	2	1	1	1	0	1	2	1	2	1	0	1	1	2	2	2	2	2	1	2	2	1
bkc	XrPt347371	130.8	124.238	2	0	1	2	2	2	0	2	0	1	2	1	2	0	2	1	2	1	1	1	1	1	2	2	2	1	1	1	0	1	2	1	2	2	0	2	1	2	2	2	2	2	1	2	2	1
bkc	XrPt505980	132	125.378	2	0	1	2	2	2	0	2	0	1	2	1	2	0	2	1	2	1	2	1	1	1	2	2	2	1	0	1	1	1	2	1	2	2	0	2	1	2	2	2	2	2	1	2	2	1
bkc	XrPt507369	133.7	126.992	1	0	1	1	2	2	0	2	0	1	2	1	2	0	2	1	2	1	2	1	1	1	2	2	2	1	1	1	1	1	2	1	2	2	0	2	2	2	2	2	2	2	1	2	2	1
bkc	XrPt400848	133.7	126.992	1	0	1	1	2	2	0	2	0	1	2	1	2	0	2	1	2	0	2	1	1	1	2	2	2	1	1	1	1	1	2	1	2	2	0	2	2	2	2	2	2	2	1	2	2	1
bkc	XrPt506905	134.8	128.037	1	0	1	1	2	2	0	2	0	1	2	1	2	0	2	1	2	0	1	1	1	1	2	2	2	1	1	1	0	1	2	1	2	2	0	2	2	2	2	2	2	2	1	2	2	1
bkc	XrPt66766	139.7	132.691	2	0	1	1	2	2	0	2	0	1	2	1	2	0	2	1	2	1	1	1	1	1	1	2	2	1	1	1	2	1	2	1	2	2	0	2	2	1	2	2	2	2	1	2	2	1
bkc	XrPt345439	143.1	135.92	2	0	1	1	2	2	0	2	0	1	2	1	1	0	2	1	2	1	1	1	1	1	1	2	2	1	1	1	0	1	2	1	2	2	0	2	2	1	2	2	2	2	1	2	2	1
bkc	XrPt117252	143.1	135.92	2	0	1	1	2	2	0	2	0	1	2	1	1	0	2	1	2	1	1	1	1	1	1	2	2	1	1	1	2	1	2	1	2	2	0	2	2	1	2	2	2	2	1	2	2	1
bkc	XrPt348093	143.1	135.92	2	0	1	1	2	2	0	2	0	1	2	1	1	0	2	1	2	1	1	1	1	1	1	2	2	1	1	1	2	1	2	1	2	2	0	2	2	1	2	2	2	2	1	2	2	1
bkc	XrPt506147	143.1	135.92	2	0	1	1	2	2	0	2	0	1	2	1	1	0	2	1	2	1	1	1	1	1	0	2	2	1	1	1	2	1	2	1	2	2	0	2	2	1	2	2	2	2	1	2	2	1
bkc	XrPt120990	143.1	135.92	2	0	0	1	2	2	0	2	0	1	2	1	1	0	2	1	2	1	1	1	1	1	0	2	2	1	1	1	0	1	2	1	2	2	0	2	2	1	2	2	2	2	1	2	2	0
bkc	XrPt400095	145.4	138.105	0	0	1	1	2	2	0	2	0	1	2	1	2	0	2	1	2	1	2	1	1	1	1	2	2	1	1	1	1	1	2	1	2	2	0	2	2	1	2	2	2	2	1	2	2	1
bkc	XrPt398765	145.4	138.105	2	0	1	1	2	2	0	2	0	1	2	1	2	0	2	0	2	1	2	1	1	1	1	2	2	1	1	1	1	1	2	1	2	2	0	2	2	1	2	2	2	2	1	2	2	1
bkc	XrPt506511	145.4	138.105	2	0	0	1	2	2	0	2	0	1	2	1	2	0	2	1	2	1	2	1	1	1	1	2	2	1	1	1	1	0	2	1	2	2	0	2	2	1	2	2	2	2	1	2	2	1
bkc	XrPt505593	147.8	140.385	1	0	1	1	2	2	0	2	0	1	2	0	1	0	2	0	2	1	2	1	1	1	1	2	2	1	1	1	0	1	2	1	2	2	0	2	2	1	2	2	2	2	1	2	2	1
bkc	XrPt398705	151.5	143.899	1	0	1	1	2	1	0	2	0	1	2	1	1	0	2	1	2	1	2	1	1	1	1	2	2	1	1	1	1	1	2	1	2	2	0	2	2	1	2	2	2	2	1	2	2	1
bkc	XrPt410872	151.5	143.899	1	0	1	1	2	1	0	2	0	1	2	1	1	0	2	1	2	1	2	1	1	1	1	2	2	1	1	1	0	1	2	1	2	2	0	2	2	1	2	2	2	2	1	2	2	1
bkc	XrPt401223	151.5	143.899	1	0	1	1	2	1	0	2	0	1	2	1	1	0	2	0	2	1	2	1	1	1	1	2	2	1	1	1	1	1	2	1	2	2	0	2	2	1	2	2	2	2	1	2	2	1
bkc	XrPt399632	151.5	143.899	1	0	1	1	2	1	0	2	0	1	2	0	1	0	2	0	2	1	2	1	1	1	1	2	2	1	1	1	0	1	2	1	2	2	0	2	2	1	2	2	2	2	1	2	2	1
bkc	XrPt506874	152.7	145.039	1	0	1	1	2	1	0	2	0	1	2	1	1	0	2	1	2	1	2	1	1	1	0	2	2	1	1	1	1	1	2	1	2	2	0	2	2	1	2	2	2	2	1	0	2	1
bkc	XrPt508673	153.9	146.178	2	0	1	1	2	0	0	2	0	1	2	1	1	0	2	1	2	1	2	1	1	1	1	2	2	1	1	1	1	1	2	1	2	2	0	2	2	1	2	2	2	2	1	2	2	1
bkc	XrPt389921	155.6	147.793	2	0	1	1	2	1	0	2	0	1	2	1	1	0	2	1	2	1	1	1	1	1	1	2	1	1	1	1	1	1	2	1	2	2	0	2	2	1	2	2	2	2	1	2	2	1
bkc	XrPt399398	156.2	148.363	2	0	1	1	2	1	0	2	0	1	2	1	1	0	0	1	0	1	1	1	1	1	1	2	1	1	1	1	1	1	2	1	2	2	0	2	2	1	2	2	2	2	1	2	2	1
bkc	XrPt399939	156.7	148.838	2	0	1	1	2	1	0	2	0	1	2	1	1	0	2	1	2	1	1	1	1	1	2	2	1	1	1	1	1	1	2	1	2	2	0	2	2	1	2	2	2	2	1	2	2	1
bkc	XrPt398525	159.2	151.212	2	0	1	0	2	2	0	2	0	1	2	1	0	0	2	1	2	1	1	1	0	1	2	2	1	1	0	1	1	0	2	1	2	2	0	2	2	1	2	1	2	2	1	2	2	1
bkc	XrPt116220	161	152.922	2	0	1	1	2	2	0	2	0	1	2	1	1	0	2	1	2	1	1	1	1	1	1	2	1	1	1	1	1	1	2	1	2	2	0	2	2	1	2	2	2	2	1	2	2	1
bkc	XrPt507052	161	152.922	2	0	1	1	2	2	0	2	0	1	2	1	1	0	2	1	2	1	1	1	1	1	1	2	1	1	1	1	1	0	2	1	2	2	0	2	2	1	2	2	2	2	1	2	2	1
bkc	XrPt120182	161	152.922	2	0	1	1	2	2	0	2	0	1	2	1	1	0	0	1	2	1	1	1	1	1	1	2	1	1	1	1	1	1	2	1	2	2	0	2	2	1	2	2	2	2	1	2	2	1
bkc	XrPt410776	161.6	153.492	2	0	1	1	2	2	0	2	0	1	2	1	1	0	2	1	0	1	1	1	1	1	1	2	1	1	1	1	0	1	2	1	2	2	0	2	2	1	2	2	2	2	1	2	2	1
bkc	XrPt401669	163.4	155.202	2	0	1	1	2	1	0	2	0	1	2	1	1	0	2	1	2	1	1	1	1	1	1	2	0	1	1	1	0	1	2	1	2	2	0	2	2	1	2	2	2	2	1	2	2	1
bkc	XrPt410986	164.5	156.246	1	0	1	1	2	1	0	2	0	1	2	1	1	0	2	1	2	1	1	1	1	1	2	2	2	0	1	1	2	1	2	1	2	2	0	2	2	1	2	2	2	2	1	2	2	1
bkc	XrPt505278	164.5	156.246	1	0	1	1	2	1	0	2	0	1	2	1	1	0	2	1	2	1	1	1	1	1	2	2	2	1	1	1	0	1	2	1	2	2	0	2	2	1	2	2	2	2	1	2	2	1
bkc	XrPt115695	166.8	158.431	1	0	1	1	2	1	0	2	0	1	2	1	1	0	2	1	1	1	1	1	1	1	2	2	0	1	1	1	0	1	2	0	2	2	0	2	2	1	2	2	2	2	1	2	1	1
bkc	XrPt345759	170.3	161.755	1	0	1	1	2	1	0	2	0	1	2	1	1	0	2	1	2	1	1	1	1	1	1	2	1	1	1	1	0	1	2	1	2	2	0	2	2	1	2	2	2	2	1	2	2	1
bkc	XrPt349340	170.3	161.755	1	0	1	1	2	1	0	2	0	1	2	1	1	0	2	1	2	1	1	1	1	1	1	2	1	1	1	1	0	1	2	1	2	2	0	2	2	1	2	2	2	2	1	2	2	1
bkc	XrPt63734	170.3	161.755	1	0	1	1	2	1	0	2	0	1	2	1	1	0	2	1	2	1	1	1	1	1	1	2	1	1	0	1	0	1	2	1	2	2	0	2	2	1	2	2	2	2	1	2	2	1
bkc	XrPt401576	177.2	168.309	1	0	1	1	2	1	0	1	0	2	2	1	1	0	2	0	2	1	2	1	1	1	1	2	1	1	1	1	1	1	2	1	2	2	0	2	2	1	2	2	2	2	1	2	2	1
bkc	XrPt506173	183.3	174.103	1	0	1	1	2	1	0	1	0	2	2	1	1	0	2	2	2	2	1	2	1	2	1	2	2	1	1	1	0	1	2	1	2	2	0	2	2	2	2	2	2	1	1	2	2	1
bkc	XrPt505340	195.5	185.69	1	0	1	1	2	1	0	1	0	2	2	2	1	0	2	2	2	1	2	1	1	1	1	2	2	1	0	1	1	1	2	1	2	2	0	2	2	1	2	1	2	1	2	1	2	1
bkc	XrPt411245	196.1	186.26	1	0	1	1	2	1	0	1	0	2	2	2	1	0	2	2	2	1	2	1	1	1	0	2	2	1	1	1	1	1	2	1	2	2	0	2	2	1	2	1	2	1	2	1	2	1
bkc	XrPt505214	200.2	190.155	1	0	1	1	2	1	0	1	0	2	2	2	1	0	2	2	2	1	1	1	2	1	1	2	2	1	1	1	1	1	2	1	2	2	0	2	2	1	2	1	2	1	2	1	2	1
bkc	XrPt411178	203	192.814	1	0	1	1	2	1	0	1	0	2	2	2	1	0	2	0	2	1	2	1	2	1	1	2	2	1	1	1	1	1	2	1	2	2	0	2	2	1	2	1	2	1	2	1	2	2
bkc	XrPt410793	203	192.814	1	0	1	1	2	1	0	1	0	2	2	2	1	0	2	0	2	1	2	1	2	1	1	2	2	1	1	1	1	1	2	1	2	2	0	2	2	1	2	1	2	1	2	1	2	2
bkc	XrPt506504	204.1	193.859	1	0	1	1	2	1	0	1	0	2	2	2	1	0	2	2	2	1	2	0	2	1	1	2	2	1	1	1	1	1	2	1	2	2	0	2	2	1	2	1	2	1	2	1	2	2
bkc	XrPt66584	205.8	195.474	1	0	1	1	2	1	0	1	0	2	2	2	1	0	2	2	2	1	1	1	2	1	1	2	1	1	1	1	1	1	2	1	2	2	0	2	2	1	2	1	2	1	2	1	2	2
bkc	XrPt348395	207.5	197.088	1	0	1	1	2	1	0	1	0	2	2	2	1	0	2	2	2	1	2	1	2	1	1	2	1	1	1	1	1	1	2	1	2	2	0	2	2	1	2	1	2	1	2	1	2	2
bkc	XrPt505723	207.5	197.088	1	0	1	1	2	1	0	1	0	2	2	2	1	0	2	2	2	1	2	1	2	1	1	2	1	1	1	1	1	1	2	1	2	0	0	2	2	1	2	1	2	1	2	1	2	2
bkc	XrPt505256	207.5	197.088	0	0	1	1	2	1	0	1	0	2	2	2	1	0	0	2	2	1	0	1	2	1	1	2	1	1	1	1	1	1	2	1	2	2	0	2	2	1	2	1	2	1	2	1	2	2
bkc	XrPt390429	207.5	197.088	1	0	1	1	2	1	0	1	0	2	2	2	1	0	2	2	2	1	2	1	2	1	1	2	0	1	1	1	1	1	2	1	2	2	0	2	2	1	0	1	2	1	2	1	2	2
bkc	XrPt411054	210.5	199.938	1	0	1	1	2	1	0	1	0	2	2	2	2	0	2	2	2	1	1	1	2	1	0	2	1	1	1	1	1	1	2	1	2	2	0	2	2	1	2	1	2	1	2	1	2	2
bkc	XrPt389403	219.3	208.296	1	0	1	1	2	1	0	1	0	2	2	2	2	0	2	1	2	1	2	1	2	1	2	2	1	1	1	1	0	1	2	1	1	2	0	2	2	1	2	1	2	1	2	1	0	2
bkc	XrPt507271	219.3	208.296	1	0	1	1	2	1	0	1	0	2	2	2	2	0	2	1	2	1	2	1	2	1	2	2	1	1	1	1	0	1	2	1	1	2	0	2	2	1	2	1	2	1	2	1	2	2
bkc	XrPt346697	224.4	213.14	1	0	1	1	2	1	0	1	0	2	2	2	2	0	2	1	2	1	1	2	2	2	2	2	1	1	0	1	1	1	1	1	2	2	0	2	2	1	2	1	2	1	2	1	2	2
bkc	XrPt389421	224.4	213.14	1	0	1	1	2	0	0	1	0	2	2	2	2	0	2	1	2	1	1	2	2	2	2	2	1	1	1	1	1	0	1	1	2	2	0	2	2	1	2	1	2	1	2	1	2	2
bkc	XrPt505542	225	213.71	1	0	1	1	2	1	0	1	0	2	2	2	2	0	2	1	2	1	0	2	2	2	2	1	1	1	1	1	1	1	1	1	2	2	0	2	2	1	2	1	2	1	2	1	2	2
bkc	XrPt389330	226.1	214.755	1	0	1	1	2	1	0	1	0	2	2	2	2	0	2	1	2	1	2	2	2	2	2	2	1	1	1	1	1	1	1	1	2	2	0	2	2	1	2	1	2	1	2	1	2	2
bkc	XrPt505640	231.4	219.789	1	0	1	1	2	1	0	1	0	2	2	2	2	0	2	1	2	1	2	2	2	2	2	2	1	1	1	1	2	1	1	2	2	2	0	2	2	2	2	1	2	1	2	1	2	2
bkc	XrPt347352	231.4	219.789	1	0	1	1	2	1	0	1	0	2	2	2	2	0	2	1	2	1	2	2	2	2	2	2	1	1	1	1	2	1	1	2	2	2	0	2	2	2	2	1	2	1	2	1	2	2
bkc	XrPt507618	233.1	221.403	1	0	1	1	2	1	0	1	0	2	2	2	2	0	2	1	2	2	2	2	2	2	2	1	1	1	1	1	1	1	1	2	2	2	0	2	2	0	2	1	2	1	2	1	0	2
bkc	XrPt410846	234.2	222.448	1	0	1	1	2	1	0	1	0	2	2	2	2	0	2	1	2	2	1	2	2	2	2	1	1	1	1	1	1	1	1	2	2	2	0	2	2	2	2	1	2	1	2	1	2	2
bkc	XrPt400842	234.2	222.448	1	0	1	1	2	1	0	1	0	2	2	2	2	0	2	1	2	2	1	2	2	2	2	1	1	1	1	1	0	1	1	2	2	2	0	2	2	2	2	1	2	1	2	1	2	2
bkc	XrPt399859	234.2	222.448	1	0	1	1	2	1	0	1	0	2	2	2	2	0	2	1	2	2	1	2	2	2	2	1	1	1	1	1	0	1	1	2	2	2	0	2	2	2	2	1	2	1	2	1	2	2
bkc	XrPt401327	234.2	222.448	1	0	1	1	2	1	0	1	0	2	2	2	2	0	2	1	2	2	1	2	2	2	2	1	1	1	1	1	0	1	1	2	2	2	0	2	2	2	2	1	2	1	2	1	2	2
bkc	XrPt506373	234.2	222.448	1	0	1	1	2	1	0	1	0	2	2	2	2	0	2	1	2	2	1	2	2	2	2	1	1	1	1	1	0	1	1	2	2	2	0	2	2	2	2	1	2	1	2	1	2	2
bkc	XrPt508867	234.2	222.448	1	0	1	1	2	1	0	1	0	0	2	2	2	0	2	1	2	2	1	2	2	2	2	1	1	1	1	1	1	1	1	2	2	2	0	2	2	2	2	1	2	1	2	1	2	2
bkc	XrPt506944	235.3	223.493	1	0	1	1	2	1	0	1	0	2	2	2	2	0	2	1	2	2	1	2	2	2	2	1	1	1	1	1	2	1	1	2	2	2	0	2	2	2	2	1	2	1	2	1	2	2
bkc	XrPt505965	237.1	225.203	1	0	1	1	2	1	0	1	0	2	1	2	2	0	2	1	2	2	0	2	2	2	2	1	1	1	1	1	2	1	1	2	2	2	0	2	2	2	2	1	2	1	2	1	0	2
[truncated: 57 more columns]
