# Supplementary material for: The GAMYB gene in rye: sequence, polymorphisms, map location, allele-specific markers, and relationship with α-amylase activity
Source: BMC Genomics. 2020 Aug 24;21:578. doi: 10.1186/s12864-020-06991-3 (PMC7444254; doi:10.1186/s12864-020-06991-3)
Supplement: Supplementary file 5 — Additional file 5. Alpha-amylase activity in rye mapping population RIL-L. [file 12864_2020_6991_MOESM5_ESM.xlsx]

## Sheet: legend
Publication title	GAMYB gene in rye – sequence, polymorphisms, map location, allele-specific markers and relationship with α-amylase activity
Authors	Anna Bienias, Magdalena Góralska, Piotr Masojć, Paweł Milczarski, Beata Myśków
Affiliation	Department of Plant Genetics, Breeding and Biotechnology; West-Pomeranian University of Technology, Szczecin; ul. Słowackiego 17; 71-434 Szczecin; Poland
AdFile5	Alpha-amylase activity in rye mapping population RIL-L

## Sheet: AdFile5
RIL-L	AMY05		AMY07		AMY11
Genotype	mm	U/ml	mm	U/ml	mm	U/ml
L1	10.75	0.30338	16.5	67.5648	14.625	45.7714
L2	11	0.381248	12.75	1.08125	13.1625	10.7123
L3	12.75	1.88688	13.6	2.76041	13.65	17.3828
L4	10.75	0.30338	10.35	0.0766686	11.6125	2.29846
L5	.	.	18.6	684.487	.	.
L6	12	0.950791	13.5	2.47221	14.0375	25.5406
L8	11.25	0.4791	13.1	1.5905	13.1625	10.7123
L11	14.5	9.33856	14.35	6.31149	15.2125	82.027
L12	13.75	4.70567	14.25	5.65254	14.5875	44.0983
L13	15.25	18.5327	16.75	89.0103	15.7875	145.187
L15	11.5	0.602069	15.5	22.4307	13.7125	18.4958
L17	12.75	1.88688	16.1	43.4679	15.4	98.8138
L18	14.5	9.33856	16	38.9297	15.925	166.428
L21	16	36.7787	14.35	7.99429	15.4875	107.783
L23	16.25	46.2185	11.85	0.872647	14.1625	28.916
L26	.	.	.	.	.	.
L29	11.75	0.756599	16.75	67.026	15.775	143.396
L30	.	.	15.5	22.1449	16.1	198.014
L32	10.75	0.30338	15.5	22.1449	14.925	61.6554
L33	13	2.37117	14.5	9.13054	14.975	64.7939
L34	14.5	9.33856	14	5.86284	14.975	64.7939
L39	10.75	0.30338	12.6	1.69598	12.4875	5.48006
L40	15.25	18.5327	13.85	5.13324	14.775	53.123
L45	13	2.37117	13.25	3.01666	13.825	20.6819
L46	16	36.7787	13.5	3.76461	15.025	68.0921
L49	11.75	0.756599	14.1	6.40598	13.525	15.3537
L52	16.25	46.2185	12.75	1.93703	13.975	24.0037
L53	.	.	.	.	.	.
L54	.	.	.	.	.	.
L58	17.5	144.848	17.5	130.264	17.625	900.246
L60	13.5	3.74457	14.1	6.40598	14.15	28.5593
L62	.	.	.	.	.	.
L63	11	0.381248	12.5	1.55218	12.975	8.89247
L64	11	0.381248	15.25	17.7451	14.6125	45.2068
L65	16.75	72.9886	13	2.41731	14.6875	48.7021
L66	10	0.152872	13	2.41731	13.4875	14.7925
L68	11.75	0.756599	15.85	30.1957	15.5625	116.117
L70	9.75	0.121649	15.85	30.1957	14.575	43.5544
L71	12.75	1.88688	13.35	3.29612	13.675	17.8197
L72	15.25	18.5327	13.35	3.29612	14.125	27.8591
L74	11.25	0.4791	11.5	0.639981	12.2125	4.17052
L75	11	0.381248	13.85	5.13324	12.975	8.89247
L76	.	.	.	.	.	.
L77	.	.	.	.	.	.
L79	.	.	.	.	.	.
L80	10.75	0.30338	17.25	104.384	14.8875	18.455
L84	16.5	58.0812	13.25	3.01666	14.5625	13.6432
L85	14.75	11.7354	15.5	22.1449	15.1	22.4851
L86	10	0.152872	16.25	43.0383	14.875	18.2418
L87	.	.	.	.	.	.
L88	.	.	.	.	.	.
L89	8.75	0.0487789	15.25	17.7451	14.1625	9.40686
L90	9.25	0.0770319	16.25	43.0383	15.2125	24.9637
L91	14.25	7.43122	14.85	12.45	15.075	21.9687
L92	.	.	15.85	30.1957	16.2333	64.4764
L95	.	.	.	.	.	.
L96	14.25	7.43122	14.75	11.3944	14.925	19.1096
L97	.	.	.	.	.	.
L101	14.5	9.33856	14.85	12.45	14.9125	18.8888
L103	.	.	.	.	.	.
L104	.	.	.	.	.	.
L105	11	0.381248	15	14.2195	13.9875	7.99466
L108	12.5	1.5015	14.25	7.31648	13.725	6.26374
L109	17	91.7223	17.25	104.384	17.15	151.162
L114	.	.	.	.	.	.
L115	.	.	.	.	.	.
L116	.	.	.	.	.	.
L118	.	.	.	.	.	.
L119	12.75	1.88688	17	83.6446	15.5625	34.5619
L120	15	14.7475	13.85	5.13324	14.775	16.6226
L121	.	.	.	.	.	.
L123	11.75	0.756599	15.25	17.7451	14.5625	13.6432
L124	17	91.7223	14.35	7.99429	15.61	36.1221
L126	15.75	29.2669	14.85	12.45	16	51.9049
L127	13	2.37117	15.5	22.1449	15.3375	28.0395
L129	12	0.950791	13.35	3.29612	12.8375	2.74515
L130	12.75	1.88688	13.25	3.01666	13.475	4.96494
L131	17.75	182.026	19	492.029	18.3125	445.371
L132	14	5.91345	16.35	47.0255	15.7625	41.6231
L134	.	.	.	.	.	.
L135	.	.	.	.	.	.
L136	.	.	.	.	.	.
L137	.	.	.	.	.	.
L139	.	.	.	.	.	.
L140	.	.	.	.	.	.
L141	.	.	.	.	.	.
L142	.	.	.	.	.	.
L200	13.75	4.70567	13.25	3.01666	13.55	5.32341
L202	15.25	18.5327	18	202.868	17.0875	142.63
L209	11	0.381248	14.6	9.9764	13.85	7.03549
L210	12.25	1.19483	13.75	4.69801	13.4375	4.79486
L211	10.75	0.30338	.	.	.	.
L212	12.25	1.19483	15	14.2195	14.8125	17.2122
L217	18	228.746	14.6	9.9764	15.8625	45.6775
L220	.	.	.	.	.	.
L226	.	.	15.75	27.6355	.	.
L227	13.75	4.70567	14.35	7.99429	14.175	9.51679
L228	12.75	1.88688	15	14.2195	15.1625	23.8301
L229	13	2.37117	16	34.4875	15.125	23.0138
L230	18.75	453.953	14.75	11.3944	16.3125	69.3999
L243	14	5.91345	14.25	7.31648	14.1875	9.62801
L246	11.75	0.756599	14.25	7.31648	14.4	11.7306
L247	13.75	4.70567	16	34.4875	15.875	46.2113
DS2	14.5	9.33856	13.8	4.91081	15	20.4893
RXL10	10.2	0.183529	11.5	0.639981	12.5	2.00597
